# Supplementary material for: Evolving Synergy Between Synthetic and Biotic Elements in Conjugated Polyelectrolyte/Bacteria Composite Improves Charge Transport and Mechanical Properties
Source: Adv Sci (Weinh). 2024 Sep 11;11(42):2405242. doi: 10.1002/advs.202405242 (PMC11558123; doi:10.1002/advs.202405242)
Supplement: Supplementary file 2 — Supporting Information [file ADVS-11-2405242-s002.zip]

Archive with 1 entries (1 files):
- DESeq_and_GSEAR0.xlsx
