# Supplementary material for: Evolving Synergy Between Synthetic and Biotic Elements in Conjugated Polyelectrolyte/Bacteria Composite Improves Charge Transport and Mechanical Properties
Source: Adv Sci (Weinh). 2024 Sep 11;11(42):2405242. doi: 10.1002/advs.202405242 (PMC11558123; doi:10.1002/advs.202405242)
Supplement: Supplementary file 2 — Supporting Information [file ADVS-11-2405242-s002.zip › DESeq_and_GSEAR0.xlsx]

## Sheet: DESeq2_UnfilteredResults_Group 
	baseMean	log2FoldChange	lfcSE	stat	pvalue	padj	-log(padj)
SO_0001	4.64716	0.962472	0.50297	1.91358	0.0556744	0.32469	0.488532
SO_0002	19.1117	0.116899	0.311034	0.375839	0.707037	0.904258	0.0437077
SO_0003	11.1098	0.408376	0.332374	1.22866	0.219198	0.581206	0.23567
SO_0004	27.4269	0.0177198	0.332509	0.0532911	0.9575	0.987447	0.00548604
SO_0005	3.44176	-0.188263	0.589942	-0.319122	0.749634	0.920866	0.0358034
SO_0006	4.09142	-0.395992	0.464621	-0.852292	0.394052	0.729405	0.137031
SO_0007	19.4467	-1.15351	0.679768	-1.69692	0.0897122	0.401811	0.395979
SO_0008	30.8434	-0.494222	0.311166	-1.58829	0.11222	0.441889	0.354687
SO_0009	16.9873	0.103821	0.307903	0.337187	0.735976	0.91788	0.0372142
SO_0010	18.138	-0.395504	0.278055	-1.42239	0.154912	0.507916	0.294208
SO_0011	35.1843	0.0128546	0.228024	0.0563737	0.955044	0.987447	0.00548604
SO_0012	6.57799	0.830484	0.420109	1.97683	0.0480611	0.308821	0.510293
SO_0013	12.3999	0.138889	0.304313	0.456402	0.648101	0.873744	0.0586158
SO_0014	22.5971	0.539574	0.261554	2.06296	0.0391167	0.277006	0.557511
SO_0015	14.4141	-0.24643	0.3456	-0.713049	0.475816	0.779619	0.108118
SO_0016	5.34033	0.552863	0.438722	1.26016	0.20761	0.568423	0.245328
SO_0017	26.0195	0.369721	0.2727	1.35578	0.17517	0.533899	0.272541
SO_0018	9.46466	0.236194	0.359886	0.656303	0.511629	0.799679	0.0970843
SO_0019	4.84977	-0.087592	0.469903	-0.186405	0.852128	0.95914	0.0181181
SO_0020	15.0541	0.0675613	0.293272	0.230371	0.817804	0.948047	0.02317
SO_0021	35.7415	-0.0764647	0.317174	-0.241081	0.809492	0.945207	0.024473
SO_0022	17.3623	0.31569	0.276809	1.14046	0.254095	0.612981	0.212553
SO_0023	5.54677	-0.446315	0.421507	-1.05886	0.289666	0.64747	0.18878
SO_0024	16.008	0.391783	0.333907	1.17333	0.240663	0.596332	0.224512
SO_0025	3.9392	0.743998	0.512782	1.45091	0.146806	0.493251	0.306932
SO_0026	13.07	-0.149567	0.344318	-0.434385	0.664009	0.881739	0.05466
SO_0027	11.4032	-0.476379	0.296241	-1.60808	0.107818	0.432923	0.363589
SO_0028	12.1906	0.418694	0.306487	1.36611	0.171906	0.530105	0.275638
SO_0029	12.7976	0.365742	0.304331	1.20179	0.229445	0.587883	0.230709
SO_0030	17.2138	-0.415057	0.269051	-1.54267	0.122911	0.455225	0.341774
SO_0031	10.9596	-0.206297	0.31347	-0.65811	0.510468	0.799679	0.0970843
SO_0032	7.2878	-0.322367	0.449855	-0.716601	0.47362	0.777945	0.109051
SO_0033	14.3986	0.260399	0.30531	0.852899	0.393715	0.729405	0.137031
SO_0034	71.7633	-1.42592	0.448602	-3.17859	0.00147992	0.0432651	1.36386
SO_0035	38.9273	-1.35126	0.324973	-4.15806	3.20967e-05	0.00280846	2.55153
SO_0036	10.9655	-0.128594	0.350554	-0.36683	0.713746	0.908314	0.0417642
SO_0037	6.16974	-0.548356	0.377994	-1.4507	0.146863	0.493251	0.306932
SO_0038	11.3908	0.0903198	0.32355	0.279152	0.780128	0.932159	0.0305102
SO_0039	3.37975	0.154106	0.519558	0.296611	0.766764	0.925407	0.0336672
SO_0040	9.79474	-0.0818874	0.31666	-0.258597	0.795946	0.939711	0.0270059
SO_0041	1.63444	1.77712	0.910517	1.95177	0.0509654	NA	#VALUE!
SO_0042	9.07444	-0.053327	0.33058	-0.161313	0.871847	0.96757	0.0143177
SO_0044	5.29421	-0.856166	0.416798	-2.05415	0.0399612	0.280195	0.552539
SO_0045	5.14032	-0.518982	0.435161	-1.19262	0.233018	0.59063	0.228685
SO_0046	7.96723	-0.730233	0.363524	-2.00876	0.0445622	0.293817	0.531923
SO_0047	9.66667	0.274155	0.378535	0.724253	0.46891	0.777824	0.109119
SO_0048	9.74083	0.803466	0.331443	2.42414	0.0153445	0.1661	0.77963
SO_0049	27.0422	-0.419087	0.321028	-1.30545	0.191739	0.553472	0.256904
SO_0050	55.7801	-0.749319	0.407573	-1.83849	0.0659902	0.352646	0.452662
SO_0052	37.6083	-0.831246	0.38363	-2.16679	0.0302506	0.244332	0.61202
SO_0053	21.4381	-0.182475	0.276515	-0.659908	0.509313	0.79937	0.0972521
SO_0054	12.5754	0.561438	0.330523	1.69864	0.0893874	0.401097	0.39675
SO_0055	19.5176	0.0974921	0.294226	0.331351	0.740379	0.918636	0.0368567
SO_0056	7.03926	0.672151	0.394147	1.70533	0.0881331	0.398876	0.399162
SO_0057	10.2008	0.677864	0.330499	2.05103	0.0402638	0.28091	0.551433
SO_0058	4.34594	0.498965	0.4753	1.04979	0.293815	0.648379	0.188171
SO_0059	3.63193	1.22719	0.579993	2.11587	0.0343556	0.259988	0.585046
SO_0060	11.2021	0.0929116	0.304106	0.305524	0.759967	0.923111	0.0347461
SO_0061	7.49179	0.15313	0.370791	0.41298	0.679621	0.889501	0.0508536
SO_0062	7.34425	-0.463861	0.370044	-1.25353	0.210013	0.569803	0.244275
SO_0063	18.3121	0.0591636	0.277465	0.213229	0.831148	0.950582	0.0220104
SO_0065	10.9511	-0.0268272	0.320169	-0.0837906	0.933223	0.984808	0.00664839
SO_0066	58.5313	0.381182	0.24249	1.57195	0.115963	0.446498	0.350181
SO_0067	22.4313	0.126152	0.298298	0.422906	0.672364	0.885521	0.052801
SO_0068	1.89361	-0.0296232	0.801175	-0.0369747	0.970505	0.989154	0.00473594
SO_0069	5.95314	0.442946	0.457284	0.968645	0.332722	0.679523	0.167796
SO_0070	4.95625	0.488315	0.464741	1.05073	0.293385	0.648379	0.188171
SO_0071	8.26065	0.744119	0.412738	1.80288	0.0714066	0.362645	0.440518
SO_0072	1.256	-1.047	0.877771	-1.1928	0.232948	NA	#VALUE!
SO_0073	5.87842	0.213836	0.407061	0.525317	0.599363	0.849738	0.0707151
SO_0074	10.1511	0.776767	0.345796	2.24632	0.0246836	0.221341	0.654939
SO_0075	69.2442	-1.23092	0.386139	-3.18776	0.00143379	0.0430237	1.36629
SO_0076	46.2012	-0.0120477	0.257984	-0.0466992	0.962753	0.988336	0.00509542
SO_0077	4.03231	1.02003	0.54811	1.86099	0.062746	0.345844	0.46112
SO_0078	6.60004	0.450073	0.396609	1.1348	0.256458	0.616474	0.210085
SO_0079	1.47226	0.110704	0.820086	0.134991	0.892619	NA	#VALUE!
SO_0080	3.34281	0.853062	0.558998	1.52606	0.126996	0.464722	0.332806
SO_0081	2.62473	0.631945	0.628495	1.00549	0.314662	0.66705	0.175841
SO_0082	1.51975	-0.723146	0.835835	-0.865177	0.386942	NA	#VALUE!
SO_0083	9.5858	-0.427782	0.448941	-0.952868	0.340657	0.686087	0.163621
SO_0084	10.2735	0.0178176	0.327234	0.0544491	0.956577	0.987447	0.00548604
SO_0085	8.77981	-0.386942	0.347577	-1.11326	0.265599	0.624589	0.204406
SO_0086	8.16226	0.545607	0.415633	1.31271	0.18928	0.551022	0.258831
SO_0088	6.89436	-0.143777	0.383335	-0.375069	0.707609	0.904258	0.0437077
SO_0090	7.7135	0.158199	0.35663	0.443594	0.657336	0.878959	0.0560312
SO_0091	4.67123	0.726461	0.462331	1.5713	0.116113	0.446588	0.350093
SO_0092	6.11144	0.0820714	0.390045	0.210415	0.833344	0.950582	0.0220104
SO_0093	10.7794	0.409572	0.355903	1.15079	0.249817	0.60843	0.215789
SO_0095	15.5249	-0.211368	0.269271	-0.784966	0.432474	0.757376	0.120688
SO_0096	17.412	-0.166882	0.407804	-0.409222	0.682377	0.891441	0.0499076
SO_0097	19.2622	0.456619	0.322883	1.41419	0.157305	0.511179	0.291427
SO_0098	15.2612	0.435275	0.366013	1.18923	0.234348	0.592784	0.227104
SO_0101	38.245	0.0711925	0.28502	0.249781	0.802757	0.94181	0.0260367
SO_0102	6.05642	0.368084	0.448275	0.821113	0.411582	0.743679	0.128615
SO_0103	3.75171	0.817945	0.549235	1.48924	0.136424	0.479559	0.319158
SO_0104	6.66336	0.755577	0.466183	1.62078	0.105066	0.428424	0.368127
SO_0105	9.34448	0.38761	0.33633	1.15247	0.249127	0.607981	0.21611
SO_0106	12.4443	0.88692	0.331024	2.67932	0.00737713	0.107896	0.966993
SO_0107	7.34028	-0.0221412	0.441306	-0.0501721	0.959985	0.987736	0.00535914
SO_0108	9.48532	0.865373	0.338151	2.55913	0.0104934	0.131168	0.882172
SO_0109	1.05968	0.0387472	0.966019	0.0401101	0.968005	NA	#VALUE!
SO_0110	10.925	0.287881	0.337568	0.85281	0.393765	0.729405	0.137031
SO_0111	6.09463	0.484086	0.422859	1.14479	0.252295	0.610802	0.2141
SO_0112	31.517	0.186374	0.393308	0.473862	0.635598	0.867716	0.0616224
SO_0113	12.1155	0.108658	0.301386	0.360527	0.718453	0.910876	0.0405407
SO_0114	5.474	0.0438631	0.419119	0.104655	0.916649	0.980276	0.00865149
SO_0115	7.57209	0.204252	0.431437	0.473422	0.635912	0.867716	0.0616224
SO_0116	6.6184	0.814948	0.430739	1.89198	0.0584942	0.333535	0.476859
SO_0118	22.8799	-0.310245	0.249186	-1.24503	0.21312	0.57013	0.244026
SO_0119	11.1376	-0.233049	0.389185	-0.598813	0.549297	0.822692	0.0847627
SO_0120	7.71475	-0.370235	0.368009	-1.00605	0.314392	0.66705	0.175841
SO_0121	13.4486	0.109024	0.284514	0.383194	0.701576	0.903389	0.044125
SO_0122	4.82138	0.794632	0.496272	1.6012	0.109332	0.435669	0.360844
SO_0123	3.48762	0.274949	0.503116	0.546493	0.584727	0.842221	0.0745738
SO_0125	6.64814	-0.319019	0.375878	-0.848731	0.396031	0.731651	0.135696
SO_0126	9.08454	0.544797	0.335831	1.62223	0.104753	0.42823	0.368323
SO_0127	19.3661	-0.0430334	0.283878	-0.151591	0.87951	0.96927	0.0135554
SO_0129	13.7198	0.330925	0.294258	1.12461	0.260755	0.620493	0.207263
SO_0130	77.4953	1.39186	0.644456	2.15974	NA	NA	#VALUE!
SO_0131	14.1546	0.568993	0.336604	1.69039	0.0909532	0.403872	0.393756
SO_0132	5.72332	-0.401028	0.409072	-0.980337	0.32692	0.675865	0.17014
SO_0134	8.69668	0.448252	0.346645	1.29311	0.195971	0.557264	0.253939
SO_0135	3.38611	-0.318523	0.549617	-0.579537	0.562227	0.830877	0.0804632
SO_0136	6.07363	0.399507	0.415726	0.960987	0.336559	0.683203	0.165451
SO_0137	7.43831	-0.603382	0.360878	-1.67198	0.094528	0.410256	0.386945
SO_0138	15.3781	-0.0161849	0.271157	-0.0596884	0.952404	0.987447	0.00548604
SO_0139	10.4184	0.27101	0.346404	0.782353	0.434007	0.758035	0.12031
SO_0141	35.7319	0.50608	0.32735	1.54599	0.122107	0.453867	0.343071
SO_0142	20.8603	0.537684	0.414598	1.29688	0.194672	0.556971	0.254167
SO_0144	22.6235	0.561416	0.253286	2.21653	0.0266553	0.227058	0.643862
SO_0145	2.84584	0.612497	0.645409	0.949006	0.342618	0.689173	0.161672
SO_0146	7.59768	0.102737	0.387638	0.265034	0.790983	0.936669	0.0284139
SO_0147	7.44938	0.467446	0.360572	1.2964	0.194838	0.556971	0.254167
SO_0148	10.3323	-0.169143	0.312508	-0.541242	0.588341	0.8441	0.0736059
SO_0149	3.37561	0.203964	0.543959	0.374961	0.707689	0.904258	0.0437077
SO_0150	22.1887	-0.193703	0.304608	-0.63591	0.524835	0.806847	0.0932088
SO_0151	8.15576	0.301869	0.374615	0.80581	0.420352	0.750836	0.124455
SO_0152	17.9902	0.250963	0.271325	0.924953	0.35499	0.700309	0.15471
SO_0154	16.5708	-0.282649	0.263927	-1.07094	0.284197	0.641734	0.192645
SO_0157	13.2708	0.326409	0.310638	1.05077	0.293365	0.648379	0.188171
SO_0159	3.75762	-0.0127065	0.54332	-0.0233867	0.981342	0.993712	0.00273968
SO_0160	15.774	0.313178	0.29486	1.06212	0.28818	0.644812	0.190567
SO_0162	19.3844	0.0387536	0.277259	0.139774	0.888839	0.969789	0.0133226
SO_0163	7.94134	0.368849	0.386045	0.955456	0.339347	0.685586	0.163938
SO_0164	8.75528	-1.04337	0.368642	-2.83031	0.0046503	0.0813802	1.08948
SO_0165	12.5964	-0.0392197	0.305985	-0.128175	0.89801	0.972825	0.0119652
SO_0166	24.236	0.509794	0.259318	1.9659	0.0493099	0.312371	0.505329
SO_0167	15.8672	0.603979	0.27258	2.21578	0.0267064	0.227058	0.643862
SO_0168	11.4939	0.481533	0.301141	1.59903	0.109815	0.435937	0.360576
SO_0169	5.34861	0.145825	0.43867	0.332426	0.739568	0.918636	0.0368567
SO_0170	5.77315	-0.233028	0.41745	-0.558219	0.576695	0.838393	0.0765522
SO_0171	3.59676	-0.305163	0.559484	-0.545436	0.585454	0.842635	0.0743604
SO_0172	9.37602	0.228676	0.332645	0.687446	0.491802	0.790237	0.102243
SO_0173	9.36628	0.147373	0.358081	0.411562	0.68066	0.890583	0.0503254
SO_0174	9.82605	0.783505	0.365686	2.14256	0.0321482	0.250506	0.601182
SO_0175	3.52044	0.633613	0.594843	1.06518	0.286796	0.643008	0.191784
SO_0176	7.19256	-0.0325299	0.402847	-0.0807499	0.935641	0.985398	0.00638818
SO_0177	4.46111	-0.727048	0.507016	-1.43397	0.15158	0.502747	0.29865
SO_0179	3.82395	-0.464997	0.487392	-0.954051	0.340058	0.686087	0.163621
SO_0180	16.0752	0.0169439	0.321644	0.0526792	0.957988	0.987616	0.00541189
SO_0181	9.72369	0.228313	0.350567	0.651269	0.514873	0.801507	0.0960926
SO_0182	2.40218	-0.462951	0.637996	-0.725633	0.468063	0.777824	0.109119
SO_0183	3.93404	0.171269	0.51631	0.331718	0.740102	0.918636	0.0368567
SO_0184	3.27841	0.17746	0.542664	0.327016	0.743655	0.918964	0.0367013
SO_0185	4.31493	0.982944	0.54651	1.79858	0.0720845	0.363451	0.439554
SO_0186	2.91823	0.731044	0.592257	1.23434	0.217078	0.578054	0.238032
SO_0187	10.5532	0.497128	0.317951	1.56353	0.117927	0.448542	0.348197
SO_0188	8.86952	-0.222399	0.35789	-0.621418	0.534324	0.814556	0.0890793
SO_0189	71.5635	0.488736	0.273759	1.78528	0.0742159	0.369194	0.432745
SO_0190	10.2001	-0.399422	0.317622	-1.25754	0.20856	0.569151	0.244773
SO_0191	11.329	0.10392	0.31876	0.326013	0.744415	0.919099	0.0366378
SO_0192	4.33175	0.141921	0.465516	0.304869	0.760466	0.923111	0.0347461
SO_0193	11.1099	-0.429053	0.317304	-1.35218	0.176317	0.535676	0.271098
SO_0194	21.7191	0.343415	0.286058	1.20051	0.229942	0.587883	0.230709
SO_0195	7.93368	0.7006	0.395941	1.76946	0.0768178	0.373853	0.427299
SO_0196	9.27463	0.153049	0.327785	0.466919	0.640558	0.870098	0.0604317
SO_0197	28.1359	-0.903951	0.414821	-2.17914	0.0293216	0.239127	0.621371
SO_0198	12.1543	-0.557726	0.320856	-1.73825	0.0821673	0.386886	0.412417
SO_0201	14.8739	0.00614143	0.288821	0.0212638	0.983035	0.994139	0.00255301
SO_0202	6.26201	0.212199	0.412175	0.514827	0.606674	0.853085	0.0690075
SO_0203	5.80789	-0.00932016	0.402572	-0.0231515	0.981529	0.993712	0.00273968
SO_0204	7.64953	0.353648	0.36606	0.966093	0.333997	0.680153	0.167394
SO_0205	5.19975	0.370468	0.448273	0.826434	0.408558	0.74187	0.129672
SO_0206	10.4787	0.0143775	0.303696	0.0473417	0.962241	0.988336	0.00509542
SO_0207	7.44855	0.371889	0.422781	0.879625	0.379062	0.718963	0.143294
SO_0208	9.11149	-0.572118	0.346989	-1.6488	0.0991877	0.417005	0.379859
SO_0211	9.0832	0.661987	0.347489	1.90506	0.0567724	0.328193	0.483871
SO_0213	18.244	-0.267673	0.290947	-0.920004	0.357571	0.701774	0.153803
SO_0214	16.172	0.372867	0.313607	1.18896	0.234454	0.592784	0.227104
SO_0215	11.804	-0.271618	0.294851	-0.921201	0.356945	0.701323	0.154082
SO_0217	70.927	0.327075	0.488788	0.669155	0.503397	0.797209	0.0984277
SO_0218	21.6998	-1.19253	0.598335	-1.99308	0.0462529	0.302244	0.519642
SO_0219	23.0272	-0.630914	0.372208	-1.69506	0.0900642	0.401811	0.395979
SO_0220	116.603	-0.878379	0.55362	-1.58661	0.112601	0.441986	0.354592
SO_0221	95.5663	-0.711977	0.489215	-1.45535	0.145573	0.493251	0.306932
SO_0222	174.11	-0.783694	0.589142	-1.33023	0.183443	0.5448	0.263763
SO_0223	58.8243	-0.325674	0.503152	-0.647267	0.517459	0.802855	0.095363
SO_0224	135.835	0.398066	0.453416	0.877928	0.379983	0.718963	0.143294
SO_0225	161.337	0.931604	0.44086	2.11315	0.0345879	0.261207	0.583016
SO_0226	47.3139	-0.293764	0.559338	-0.525199	0.599445	0.849738	0.0707151
SO_0227	34.7043	0.150264	0.535042	0.280845	0.778829	0.931932	0.0306156
SO_0228	154.83	-0.00848354	0.508488	-0.0166838	0.986689	0.994742	0.00228976
SO_0229	70.6837	0.893291	0.477752	1.86978	0.0615143	0.342653	0.465146
SO_0230	51.5244	-0.691277	0.595583	-1.16067	0.245775	0.601897	0.220478
SO_0231	61.7556	-0.327645	0.567923	-0.576918	0.563995	0.832026	0.079863
SO_0232	34.5877	-0.0593493	0.518152	-0.11454	0.908809	0.978216	0.00956512
SO_0233	22.5816	-0.287361	0.727394	-0.395055	0.692802	0.897523	0.0469545
SO_0234	47.1046	0.27382	0.499266	0.548445	0.583386	0.841215	0.0750928
SO_0235	23.2895	0.315613	0.629789	0.501141	0.616272	0.855933	0.0675602
SO_0236	17.2675	-0.0375554	0.706199	-0.0531796	0.957589	0.987447	0.00548604
SO_0237	34.6097	0.435383	0.459813	0.94687	NA	NA	#VALUE!
SO_0238	32.2437	0.204862	0.482931	0.424206	0.671416	0.885291	0.0529137
SO_0239	11.0437	1.1683	0.775285	1.50693	0.131829	0.472425	0.325667
SO_0240	21.9985	-0.367482	0.612662	-0.599812	0.548632	0.822692	0.0847627
SO_0241	130.951	-0.943124	0.560581	-1.68241	0.0924902	0.405913	0.391567
SO_0242	49.9865	-0.768483	0.565335	-1.35934	0.174039	0.532384	0.273775
SO_0243	55.1603	-0.361614	0.513119	-0.704737	0.480974	0.782374	0.106585
SO_0244	27.5755	0.0405157	0.475833	0.0851469	0.932145	0.984412	0.00682299
SO_0245	27.3862	-0.608631	0.514749	-1.18239	0.237053	0.595098	0.225411
SO_0246	44.7432	-0.242163	0.514531	-0.470649	0.637891	0.868821	0.0610698
SO_0247	47.6541	-0.293378	0.606645	-0.483608	0.628664	0.863443	0.0637664
SO_0248	50.3167	0.183418	0.513665	0.357077	0.721034	0.911603	0.040194
SO_0249	19.791	-0.532643	0.650145	-0.819268	0.412633	0.744122	0.128356
SO_0250	44.6565	-0.0816284	0.498404	-0.163779	0.869905	0.966686	0.0147146
SO_0251	131.165	-0.130985	0.511765	-0.255948	0.797991	0.940394	0.0266903
SO_0252	3.69322	0.96847	0.690092	1.40339	0.1605	0.516053	0.287306
SO_0253	43.2437	-0.342934	0.598996	-0.572515	0.566973	0.834368	0.0786422
SO_0254	29.3365	0.132429	0.530246	0.24975	0.802781	0.94181	0.0260367
SO_0255	90.124	0.150415	0.573377	0.262332	0.793065	0.937746	0.0279148
SO_0256	78.2256	0.374783	0.521216	0.719056	0.472107	0.777824	0.109119
SO_0257	11.9685	0.308977	0.428029	0.721861	0.47038	0.777824	0.109119
SO_0258	10.4952	-0.0506985	0.32811	-0.154517	0.877202	0.96927	0.0135554
SO_0259	23.6538	-0.264205	0.367307	-0.719304	0.471953	0.777824	0.109119
SO_0260	11.4578	-0.976828	0.331435	-2.94726	0.003206	0.0624067	1.20477
SO_0261	11.8147	0.240466	0.341738	0.703654	0.481648	0.782865	0.106313
SO_0262	5.89695	0.800593	0.457454	1.75011	0.0801001	0.380566	0.41957
SO_0263	14.2594	-0.516362	0.317225	-1.62775	0.103578	0.426323	0.370262
SO_0264	38.6053	-0.497902	0.398288	-1.25011	0.211261	0.57008	0.244064
SO_0265	30.2697	0.00476936	0.343704	0.0138764	0.988929	0.995277	0.00205594
SO_0266	48.5166	0.0521178	0.285342	0.18265	0.855072	0.960514	0.0174964
SO_0267	13.0914	0.103409	0.372836	0.277358	0.781506	0.932478	0.0303613
SO_0268	4.50628	0.502675	0.466701	1.07708	0.281444	0.640532	0.193459
SO_0269	9.00995	-0.263873	0.320552	-0.823183	0.410404	0.743136	0.128932
SO_0272	13.1591	0.333173	0.285993	1.16497	0.244032	0.598677	0.222807
SO_0273	3.38053	0.297353	0.544446	0.546157	0.584958	0.842244	0.0745623
SO_0274	26.7332	0.642672	0.259568	2.47593	0.0132891	0.150038	0.823798
SO_0275	34.8065	-0.553385	0.794464	-0.696552	0.486083	0.787028	0.10401
SO_0276	29.6626	-0.285767	1.02612	-0.278494	0.780633	0.932478	0.0303613
SO_0277	27.4024	0.53679	0.811444	0.661525	0.508275	0.799149	0.0973722
SO_0278	37.0663	0.836171	0.819871	1.01988	0.307785	0.664768	0.17733
SO_0279	19.9521	0.71951	0.659358	1.09123	0.275173	0.634317	0.197693
SO_0280	28.333	0.161007	0.26254	0.613265	0.539701	0.816551	0.0880168
SO_0281	15.4875	-0.359353	0.298084	-1.20554	0.227993	0.587107	0.231283
SO_0282	5.57377	0.271281	0.406682	0.667058	0.504735	0.797209	0.0984277
SO_0283	6.93308	-0.0883322	0.399945	-0.220861	0.825201	0.950091	0.022235
SO_0284	5.04605	0.402812	0.437092	0.921571	0.356752	0.701323	0.154082
SO_0285	22.8707	0.317543	0.242063	1.31182	0.189581	0.551032	0.258823
SO_0286	20.0356	-1.14331	0.379415	-3.01335	0.00258383	0.0555299	1.25547
SO_0287	19.2025	-0.413071	0.318258	-1.29791	0.194317	0.556971	0.254167
SO_0288	13.1365	-0.346884	0.274117	-1.26546	0.205707	0.565743	0.247381
SO_0289	7.57635	0.40107	0.399153	1.0048	0.314993	0.66705	0.175841
SO_0290	2.27788	-1.12249	0.712274	-1.57593	0.115042	0.444504	0.352124
SO_0291	15.5722	-0.93878	0.311704	-3.01177	0.00259729	0.0555299	1.25547
SO_0292	8.79696	-0.530841	0.343871	-1.54372	0.122657	0.454684	0.34229
SO_0293	9.29425	0.0180572	0.32879	0.0549202	0.956202	0.987447	0.00548604
SO_0294	13.6734	-0.475938	0.339208	-1.40309	0.160591	0.516053	0.287306
SO_0295	8.00668	-0.152694	0.341811	-0.44672	0.655077	0.877661	0.056673
SO_0296	12.5702	0.116148	0.358457	0.324022	0.745921	0.919269	0.0365572
SO_0297	9.14328	-1.16784	0.355212	-3.28774	0.00100995	0.0349838	1.45613
SO_0298	12.1978	-0.768595	0.364926	-2.10617	0.0351897	0.263922	0.578524
SO_0299	2.30428	-0.0580723	0.657997	-0.0882562	0.929673	0.983844	0.00707382
SO_0300	27.2521	-0.198354	0.299455	-0.662383	0.507726	0.79867	0.0976326
SO_0301	6.66312	-0.193541	0.384478	-0.503386	0.614693	0.85502	0.0680235
SO_0302	6.29791	0.24124	0.430552	0.560305	0.575272	0.837774	0.0768729
SO_0304	15.9293	-0.0976777	0.289488	-0.337416	0.735803	0.91788	0.0372142
SO_0306	15.6406	0.374417	0.350772	1.06741	0.285788	0.641889	0.19254
SO_0308	13.4264	0.016528	0.327805	0.0504203	0.959787	0.987736	0.00535914
SO_0309	6.29907	-0.122528	0.380207	-0.322268	0.74725	0.919759	0.036326
SO_0311	23.4254	0.297974	0.247143	1.20567	0.227944	0.587107	0.231283
SO_0312	7.22553	1.2826	0.400011	3.20642	0.00134395	0.0412795	1.38427
SO_0313	9.87489	0.358867	0.380828	0.942334	0.346022	0.692791	0.159398
SO_0314	19.9742	0.679563	0.365803	1.85773	0.0632077	0.346569	0.46021
SO_0316	7.61246	0.132022	0.383495	0.344261	0.73065	0.916969	0.0376454
SO_0317	6.00678	-0.253188	0.434634	-0.582533	0.560208	0.829924	0.0809618
SO_0318	5.69235	-1.02608	0.421111	-2.4366	0.014826	0.162583	0.788926
SO_0319	17.7719	-0.142733	0.265225	-0.538158	0.590468	0.8441	0.0736059
SO_0320	12.1707	0.0990022	0.302153	0.327656	0.743171	0.918964	0.0367013
SO_0321	7.5712	-0.572667	0.385929	-1.48387	0.137844	0.481626	0.31729
SO_0322	37.9938	-0.0730505	0.779812	-0.093677	0.925366	0.982689	0.00758377
SO_0323	8.83597	0.162909	0.35998	0.452549	0.650873	0.87544	0.0577734
SO_0324	3.32268	0.982709	0.580752	1.69213	0.0906207	0.403185	0.394495
SO_0325	3.3916	0.427891	0.520419	0.822205	0.41096	0.743136	0.128932
SO_0326	14.8938	-0.421515	0.31582	-1.33467	0.181984	0.543636	0.264692
SO_0329	2.70985	0.509046	0.628006	0.810575	0.41761	0.748277	0.125938
SO_0330	10.7079	0.275612	0.345992	0.796584	0.425692	0.754073	0.122586
SO_0331	1.02582	1.29967	1.08863	1.19386	0.232534	NA	#VALUE!
SO_0332	17.8262	-1.1178	0.411587	-2.71584	0.00661082	0.101533	0.993393
SO_0333	26.0425	-0.275537	0.36879	-0.747137	0.454981	0.768619	0.114289
SO_0334	45.1027	-1.047	0.423702	-2.47108	0.0134707	0.151275	0.820232
SO_0335	11.5282	-1.58621	0.60778	-2.60984	0.00905847	0.121941	0.913851
SO_0336	28.3709	-0.167978	0.227846	-0.737243	0.460975	0.771751	0.112523
SO_0337	3.94865	0.416168	0.514899	0.808251	0.418946	0.749712	0.125105
SO_0338	3.44871	0.0177078	0.525894	0.0336719	0.973139	0.989681	0.0045047
SO_0339	3.80348	-0.145062	0.47152	-0.307647	0.758351	0.923052	0.0347736
SO_0340	15.5811	-0.123165	0.273666	-0.450056	0.65267	0.876347	0.0573238
SO_0341	46.9691	0.190977	0.255517	0.747412	0.454815	0.768619	0.114289
SO_0342	11.4991	0.146504	0.300245	0.487946	0.625588	0.861183	0.0649045
SO_0343	17.1868	1.05362	0.321309	3.27915	0.00104119	0.0349838	1.45613
SO_0344	9.82542	0.631083	0.342694	1.84154	0.0655429	0.352021	0.453432
SO_0345	6.73179	0.736466	0.41544	1.77274	0.076272	0.372548	0.428818
SO_0346	7.19533	0.0494539	0.369106	0.133983	0.893416	0.971692	0.0124714
SO_0347	11.1831	0.461217	0.309717	1.48916	0.136446	0.479559	0.319158
SO_0348	9.30239	-0.227471	0.340321	-0.668401	0.503878	0.797209	0.0984277
SO_0349	11.0104	0.61781	0.345621	1.78754	0.0738504	0.368375	0.43371
SO_0350	15.259	0.51979	0.290188	1.79122	0.0732585	0.368045	0.434099
SO_0351	7.12629	-0.257104	0.414859	-0.619739	0.535429	0.814556	0.0890793
SO_0352	9.01904	0.365471	0.36122	1.01177	0.311648	0.66705	0.175841
SO_0353	3.94197	0.270864	0.48625	0.557047	0.577495	0.838976	0.0762503
SO_0354	10.6787	-0.140319	0.310598	-0.451772	0.651433	0.875806	0.057592
SO_0355	28.5684	-0.248392	0.259027	-0.958942	0.337588	0.68397	0.164963
SO_0357	21.1347	0.112916	0.264225	0.427348	0.669126	0.884864	0.0531234
SO_0358	3.56897	1.40777	0.614816	2.28975	0.0220361	0.20795	0.682042
SO_0359	24.9428	0.0571662	0.238082	0.240112	0.810244	0.945547	0.0243168
SO_0360	9.19925	-1.17275	0.428608	-2.73619	0.00621553	0.0985812	1.00621
SO_0361	10.4873	-0.502714	0.339076	-1.4826	0.138181	0.481626	0.31729
SO_0362	20.5464	0.207629	0.266247	0.779836	0.435488	0.758941	0.119792
SO_0363	8.52217	0.381342	0.348995	1.09269	0.274532	0.634032	0.197889
SO_0364	8.7796	0.307143	0.367967	0.834702	0.403885	0.73593	0.133163
SO_0365	12.5329	0.175155	0.303438	0.577234	0.563781	0.832003	0.0798751
SO_0366	7.81107	-0.581378	0.357172	-1.62773	0.103583	0.426323	0.370262
SO_0367	14.3922	0.0906982	0.298543	0.303803	0.761278	0.923294	0.0346598
SO_0368	27.2587	0.474205	0.27439	1.72822	0.0839494	0.390724	0.40813
SO_0369	7.27333	0.830754	0.41137	2.01948	0.0434372	0.289393	0.538512
SO_0370	6.36024	0.0678509	0.434172	0.156277	0.875815	0.96927	0.0135554
SO_0371	4.26002	0.483388	0.47741	1.01252	0.311289	0.66705	0.175841
SO_0372	10.3687	-0.0165107	0.328346	-0.0502845	0.959896	0.987736	0.00535914
SO_0373	20.2773	-0.126606	0.254026	-0.498396	0.618205	0.856468	0.067289
SO_0377	1.46347	-0.168888	0.792026	-0.213236	0.831143	NA	#VALUE!
SO_0378	7.2845	-0.183733	0.391958	-0.468757	0.639243	0.868989	0.0609857
SO_0379	5.19388	-0.116798	0.417438	-0.279797	0.779633	0.932098	0.0305386
SO_0380	32.6424	-0.151735	0.2988	-0.507816	0.611582	0.854119	0.0684819
SO_0381	10.1138	0.488933	0.373602	1.3087	0.190636	0.55169	0.258305
SO_0382	10.9189	-0.183679	0.30439	-0.603434	0.54622	0.821739	0.0852662
SO_0383	19.4214	0.363293	0.260188	1.39627	0.162633	0.519147	0.28471
SO_0384	7.10063	0.538126	0.431765	1.24634	0.21264	0.57013	0.244026
SO_0386	0.784036	-0.629618	1.28259	-0.490896	0.6235	NA	#VALUE!
SO_0387	7.98504	0.0789642	0.372683	0.21188	0.8322	0.950582	0.0220104
SO_0388	15.4624	0.365044	0.322696	1.13123	0.257957	0.61895	0.208344
SO_0389	4.67563	-0.0468948	0.449907	-0.104232	0.916985	0.980276	0.00865149
SO_0390	2.40603	0.686177	0.656698	1.04489	0.296074	0.649352	0.18752
SO_0391	3.63856	0.600067	0.550801	1.08944	0.275958	0.635078	0.197173
SO_0392	5.6541	-0.0561875	0.42107	-0.13344	0.893846	0.971692	0.0124714
SO_0393	3.80521	-0.547542	0.496598	-1.10258	0.270208	0.628738	0.20153
SO_0394	47.9846	-1.22912	0.457187	-2.68843	0.00717885	0.105611	0.976289
SO_0395	11.5919	-0.112823	0.294917	-0.382559	0.702047	0.903389	0.044125
SO_0396	9.95657	-0.460759	0.322337	-1.42943	0.152881	0.50544	0.296331
SO_0397	15.7558	-0.592099	0.370215	-1.59934	0.109746	0.435937	0.360576
SO_0398	28.7082	0.157946	0.261156	0.604796	0.545315	0.821198	0.085552
SO_0399	6.2692	-0.286178	0.395604	-0.723396	0.469436	0.777824	0.109119
SO_0400	2.03796	-0.679116	0.753102	-0.901758	0.367185	0.710681	0.148325
SO_0401	21.6425	-1.65858	0.614604	-2.69862	0.00696284	0.104817	0.979569
SO_0402	13.6537	-0.0163927	0.350546	-0.0467634	0.962702	0.988336	0.00509542
SO_0403	13.6227	0.759289	0.606832	1.25123	0.210849	0.57008	0.244064
SO_0404	67.3989	0.917166	0.512627	1.78915	NA	NA	#VALUE!
SO_0405	43.1749	-0.72117	0.33426	-2.15751	0.0309657	0.245919	0.609208
SO_0406	63.1368	-0.0439119	0.463907	-0.0946568	0.924587	0.982689	0.00758377
SO_0407	18.9525	-0.480694	0.293199	-1.63948	0.101113	0.420117	0.37663
SO_0408	7.95883	0.574982	0.354147	1.62357	0.104468	0.428064	0.368491
SO_0409	9.10114	-0.561142	0.389847	-1.43939	0.15004	0.501172	0.300013
SO_0410	3.5039	-0.441868	0.513215	-0.86098	0.389249	0.726275	0.138899
SO_0411	1.55248	-0.0433898	0.823517	-0.0526884	0.95798	NA	#VALUE!
SO_0412	11.7118	-0.344474	0.343008	-1.00427	0.315247	0.66705	0.175841
SO_0413	7.26697	0.144868	0.408508	0.354627	0.722869	0.91274	0.039653
SO_0414	7.51971	0.458409	0.379204	1.20887	0.226712	0.586958	0.231393
SO_0415	13.5418	0.217105	0.307108	0.706934	0.479607	0.781362	0.107148
SO_0416	25.7315	0.344061	0.260878	1.31886	0.187216	0.549807	0.25979
SO_0417	62.9546	0.636941	0.407532	1.56292	0.118071	0.448542	0.348197
SO_0419	12.932	-0.0390246	0.308791	-0.126379	0.899432	0.973863	0.0115021
SO_0421	6.44253	0.220732	0.392326	0.562625	0.57369	0.836137	0.0777228
SO_0422	13.2359	-0.12379	0.284808	-0.434646	0.66382	0.881739	0.05466
SO_0423	17.9915	-0.714391	0.291019	-2.45479	0.0140966	0.156629	0.805128
SO_0424	40.1464	0.603899	0.343124	1.76	0.0784075	0.378227	0.422247
SO_0425	28.1139	0.525384	0.336525	1.5612	0.118476	0.448693	0.348051
SO_0426	33.0788	0.0617723	0.369169	0.167328	0.867112	0.965757	0.0151319
SO_0427	56.8848	-0.0393717	0.300259	-0.131126	0.895676	0.971692	0.0124714
SO_0428	29.9246	0.03325	0.22163	0.150025	0.880745	0.96927	0.0135554
SO_0429	32.7043	0.161271	0.245034	0.658157	0.510437	0.799679	0.0970843
SO_0430	3.02437	0.0334259	0.603581	0.0553792	0.955836	0.987447	0.00548604
SO_0431	6.64547	0.357345	0.393253	0.908688	0.363515	0.706807	0.150699
SO_0432	41.0761	-0.220325	0.25096	-0.877927	0.379983	0.718963	0.143294
SO_0433	12.3087	-0.141711	0.295092	-0.480227	0.631066	0.864474	0.063248
SO_0435	24.9064	-0.0248422	0.274671	-0.0904437	0.927935	0.983528	0.00721342
SO_0437	26.0319	0.351694	0.271837	1.29377	0.195745	0.557264	0.253939
SO_0438	10.3042	-0.331368	0.332463	-0.996707	0.318907	0.670926	0.173325
SO_0439	10.1133	0.433396	0.434533	0.997383	0.318578	0.670691	0.173477
SO_0440	26.259	0.564795	0.311272	1.81447	0.0696054	0.360917	0.442593
SO_0441	10.1095	0.621751	0.39976	1.55531	0.119872	0.451482	0.345359
SO_0442	17.4192	-0.327767	0.312485	-1.04891	0.294221	0.648379	0.188171
SO_0443	43.167	-1.45532	0.36586	-3.9778	6.95559e-05	0.00503681	2.29784
SO_0444	62.8299	-0.692722	0.357505	-1.93766	0.052665	0.31662	0.499461
SO_0445	9.58215	-0.108077	0.401185	-0.269396	0.787625	0.934735	0.0293116
SO_0447	4.96698	0.726845	0.552786	1.31488	0.188551	0.550302	0.259399
SO_0448	4.61772	0.473878	0.500139	0.947492	0.343388	0.690062	0.161112
SO_0449	24.45	0.73829	0.366324	2.0154	0.0438625	0.289658	0.538114
SO_0450	15.0651	-0.4972	0.305594	-1.62699	0.103738	0.426323	0.370262
SO_0452	7.44524	0.428727	0.365022	1.17452	0.240186	0.596103	0.224678
SO_0453	5.23592	-0.056978	0.42668	-0.133538	0.893768	0.971692	0.0124714
SO_0454	2.54758	0.462694	0.647441	0.714651	0.474825	0.779314	0.108287
SO_0455	18.8105	0.549814	0.293331	1.87438	0.0608774	0.342002	0.465971
SO_0456	10.0174	0.65173	0.323015	2.01765	0.0436279	0.289393	0.538512
SO_0458	116.813	-0.408058	0.38683	-1.05488	0.291482	0.648082	0.18837
SO_0459	19.3157	-0.0162755	0.258632	-0.0629292	0.949823	0.987447	0.00548604
SO_0461	2.78963	-0.237589	0.652583	-0.364074	0.715803	0.909212	0.0413347
SO_0462	4.69411	-0.295398	0.453457	-0.651435	0.514765	0.801507	0.0960926
SO_0463	8.11892	-0.022257	0.391802	-0.0568068	0.954699	0.987447	0.00548604
SO_0464	3.69922	-0.00285462	0.597024	-0.00478142	0.996185	0.996897	0.00134968
SO_0466	24.74	-0.805218	0.346978	-2.32066	0.0203051	0.195152	0.709626
SO_0467	23.8701	-0.0482177	0.244605	-0.197125	0.84373	0.954584	0.0201858
SO_0468	8.8571	0.446349	0.342303	1.30396	0.192247	0.553799	0.256648
SO_0470	4.87759	0.914308	0.468655	1.95092	0.0510665	0.313129	0.504277
SO_0471	12.2119	0.00518024	0.361166	0.0143431	0.988556	0.995277	0.00205594
SO_0472	16.8343	-0.0590533	0.275343	-0.214472	0.830179	0.950582	0.0220104
SO_0473	1.7146	-0.623352	0.837646	-0.744171	0.456773	NA	#VALUE!
SO_0474	8.02505	-0.518944	0.351668	-1.47566	0.140034	0.484201	0.314974
SO_0476	5.10313	0.127356	0.427318	0.298035	0.765676	0.924889	0.0339103
SO_0477	2.5404	-0.107968	0.659802	-0.163636	0.870017	0.966686	0.0147146
SO_0478	18.8809	0.582169	0.406065	1.43369	0.151662	0.502747	0.29865
SO_0479	18.315	0.513189	0.353147	1.45319	0.146172	0.493251	0.306932
SO_0480	4.54116	0.404917	0.467213	0.866666	0.386125	0.724336	0.14006
SO_0481	7.01605	0.513095	0.449295	1.142	0.253454	0.612465	0.212918
SO_0482	3.8615	0.030494	0.499266	0.0610777	0.951297	0.987447	0.00548604
SO_0483	5.75763	0.384568	0.459872	0.836251	0.403013	0.735298	0.133536
SO_0484	7.31682	0.724725	0.465437	1.55708	0.11945	0.451161	0.345668
SO_0485	3.44261	-0.494722	0.541051	-0.914373	0.360521	0.705257	0.151653
SO_0486	18.6829	-0.411248	0.282855	-1.45392	0.145969	0.493251	0.306932
SO_0487	9.62224	-0.384688	0.329319	-1.16813	0.242754	0.59776	0.223473
SO_0488	8.51177	0.442178	0.405687	1.08995	0.275736	0.635078	0.197173
SO_0490	19.4639	-0.00378283	0.274968	-0.0137574	0.989024	0.995277	0.00205594
SO_0491	22.4308	0.947271	0.266891	3.54928	0.000386281	0.0202798	1.69294
SO_0492	6.7313	-0.261748	0.394433	-0.663606	0.506943	0.798077	0.0979551
SO_0494	8.82312	0.315461	0.362569	0.870073	0.38426	0.721777	0.141597
SO_0496	7.88958	0.250239	0.367545	0.680839	0.495973	0.791748	0.101413
SO_0497	18.6978	0.420389	0.307138	1.36873	0.171083	0.527957	0.277401
SO_0499	7.81663	0.411687	0.369048	1.11554	0.26462	0.624275	0.204624
SO_0500	15.0385	0.715182	0.334688	2.13687	0.0326089	0.252295	0.598091
SO_0501	10.6319	0.253438	0.319605	0.792973	0.427794	0.754962	0.122075
SO_0502	6.69523	-0.209736	0.366856	-0.571712	0.567517	0.834417	0.0786168
SO_0503	10.6784	0.792488	0.356327	2.22405	0.0261451	0.224773	0.648255
SO_0504	5.86825	0.329642	0.420587	0.783768	0.433176	0.758035	0.12031
SO_0505	6.65177	0.276199	0.43376	0.636756	0.524284	0.806296	0.0935057
SO_0506	15.0908	0.0665533	0.3072	0.216645	0.828485	0.950582	0.0220104
SO_0508	24.5888	0.584253	0.450026	1.29827	0.194196	0.556971	0.254167
SO_0510	4.40103	0.730231	0.555641	1.31421	0.188774	0.550302	0.259399
SO_0511	2.32871	0.466821	0.658807	0.708585	0.478582	0.780775	0.107474
SO_0512	5.15671	-0.888135	0.451204	-1.96837	0.0490257	0.31151	0.506528
SO_0513	2.63153	0.301315	0.634083	0.475198	0.634646	0.866834	0.0620643
SO_0514	6.46422	-0.979121	0.413651	-2.36702	0.0179319	0.184593	0.733786
SO_0515	1.94391	-1.00873	0.695433	-1.4505	0.146918	0.493251	0.306932
SO_0516	10.2351	-0.630005	0.342595	-1.83892	0.0659269	0.352646	0.452662
SO_0518	7.9355	0.680354	0.376328	1.80787	0.0706261	0.361766	0.441572
SO_0519	8.0524	0.779555	0.374065	2.08401	0.0371594	0.271428	0.566346
SO_0520	28.3668	0.651633	0.303803	2.14492	0.031959	0.249494	0.60294
SO_0521	3.90432	0.0100249	0.485971	0.0206286	0.983542	0.994139	0.00255301
SO_0522	5.45584	-0.264626	0.418898	-0.63172	0.52757	0.807799	0.0926966
SO_0523	7.19895	0.147598	0.385507	0.382867	0.701818	0.903389	0.044125
SO_0524	10.8124	0.0723571	0.318432	0.227229	0.820245	0.948783	0.0228332
SO_0525	17.5041	-0.224985	0.35606	-0.631875	0.527469	0.807799	0.0926966
SO_0526	4.95889	-0.538842	0.439322	-1.22653	0.22	0.581863	0.235179
SO_0527	2.4921	-0.48863	0.669563	-0.729775	0.465528	0.775654	0.110332
SO_0528	7.55883	-0.0398426	0.360987	-0.110371	0.912115	0.979605	0.00894879
SO_0529	9.67555	0.113362	0.357876	0.316763	0.751423	0.921432	0.0355368
SO_0530	9.55628	0.301156	0.345311	0.87213	0.383138	0.721397	0.141825
SO_0532	4.76667	0.254571	0.512501	0.496722	0.619385	0.857357	0.0668382
SO_0533	4.96887	0.0909127	0.461479	0.197003	0.843825	0.954584	0.0201858
SO_0534	8.6786	0.0878901	0.390749	0.224927	0.822036	0.949281	0.022605
SO_0535	7.08891	0.601656	0.421014	1.42907	0.152985	0.50544	0.296331
SO_0536	1.81275	0.646798	0.725492	0.89153	0.372645	NA	#VALUE!
SO_0538	8.27889	0.703098	0.375154	1.87416	0.060909	0.342002	0.465971
SO_0539	10.617	0.449596	0.358262	1.25494	0.209501	0.569151	0.244773
SO_0540	5.91648	0.598142	0.427735	1.39839	0.161995	0.518978	0.284851
SO_0541	23.4411	-0.292922	0.26374	-1.11064	0.266721	0.625403	0.20384
SO_0542	14.2216	0.250467	0.30597	0.818599	0.413015	0.744171	0.128327
SO_0543	12.84	-0.560712	0.342422	-1.63749	0.101528	0.420117	0.37663
SO_0544	23.2165	0.113978	0.249889	0.456115	0.648307	0.873744	0.0586158
SO_0545	17.7826	0.379471	0.299776	1.26585	0.205568	0.565743	0.247381
SO_0546	8.05799	0.398292	0.357389	1.11445	0.265086	0.624344	0.204576
SO_0547	7.83698	-0.724847	0.372238	-1.94727	0.051503	0.315175	0.501448
SO_0548	8.00873	-0.0457496	0.480086	-0.0952946	0.924081	0.982689	0.00758377
SO_0549	4.89776	0.588068	0.447485	1.31416	0.188791	0.550302	0.259399
SO_0550	4.22149	0.477078	0.547581	0.871247	0.383619	0.721397	0.141825
SO_0551	7.68282	-0.285171	0.443532	-0.642954	0.520254	0.8044	0.0945279
SO_0552	37.074	1.06377	0.974636	1.09145	NA	NA	#VALUE!
SO_0553	2.01031	1.44581	0.823731	1.7552	0.0792252	0.379414	0.420887
SO_0554	95.3858	-0.351007	0.416932	-0.84188	0.399855	0.733183	0.134788
SO_0555	14.9471	-0.122908	0.302309	-0.406563	0.684329	0.892048	0.0496115
SO_0556	5.44372	-1.10645	0.45634	-2.42463	0.0153242	0.1661	0.77963
SO_0557	11.6855	0.0461023	0.311594	0.147956	0.882377	0.96927	0.0135554
SO_0558	10.629	0.155633	0.321407	0.484225	0.628226	0.863443	0.0637664
SO_0559	9.16125	-0.428888	0.321442	-1.33426	0.182118	0.543636	0.264692
SO_0560	18.4204	0.0949443	0.297458	0.319186	0.749585	0.920866	0.0358034
SO_0561	19.4455	0.240138	0.297656	0.806763	0.419803	0.750286	0.124773
SO_0562	4.31908	0.415879	0.509572	0.816134	0.414424	0.74543	0.127593
SO_0563	2.51666	-0.898317	0.625475	-1.43622	0.150941	0.50194	0.299348
SO_0564	15.7275	0.693004	0.326975	2.11944	0.0340529	0.258163	0.588106
SO_0565	9.8437	1.17798	0.386383	3.04874	0.00229802	0.0537232	1.26984
SO_0566	10.0369	0.757346	0.362502	2.08922	0.0366878	0.270807	0.567341
SO_0567	9.5892	-0.410782	0.315006	-1.30405	0.192218	0.553799	0.256648
SO_0568	5.1989	-0.42092	0.465121	-0.904968	0.365482	0.709	0.149354
SO_0569	7.90019	-0.0858753	0.394305	-0.217789	0.827594	0.950582	0.0220104
SO_0570	10.6224	0.604501	0.30927	1.95461	0.0506297	0.313129	0.504277
SO_0572	12.8552	0.015424	0.380654	0.0405198	0.967679	0.989154	0.00473594
SO_0573	11.1209	0.591358	0.376908	1.56897	0.116655	0.448151	0.348576
SO_0575	34.3093	-0.0159336	0.251734	-0.0632952	0.949531	0.987447	0.00548604
SO_0576	28.7319	0.0158324	0.268444	0.0589787	0.952969	0.987447	0.00548604
SO_0577	38.8441	0.316886	0.240284	1.3188	0.187237	0.549807	0.25979
SO_0578	19.1783	0.387924	0.267278	1.45139	0.146672	0.493251	0.306932
SO_0579	17.9768	0.182129	0.270315	0.673767	0.50046	0.795282	0.0994789
SO_0581	13.2971	-0.28744	0.312625	-0.919439	0.357866	0.702026	0.153647
SO_0582	8.69545	-0.276379	0.337985	-0.817724	0.413515	0.744433	0.128174
SO_0583	12.7022	-0.408969	0.321558	-1.27184	0.203431	0.563596	0.249032
SO_0584	19.8137	-0.0629947	0.269544	-0.233709	0.815211	0.947672	0.0233418
SO_0585	6.68075	0.595001	0.454744	1.30843	0.190727	0.55169	0.258305
SO_0586	2.35269	-0.568648	0.643053	-0.884293	0.376538	0.717454	0.144206
SO_0587	4.51245	0.247307	0.454574	0.544042	0.586413	0.843071	0.074136
SO_0588	26.4311	0.401089	0.258063	1.55423	0.12013	0.451482	0.345359
SO_0589	5.47119	0.982765	0.463557	2.12005	0.0340016	0.258163	0.588106
SO_0590	8.72234	0.514997	0.430857	1.19528	0.231976	0.58977	0.229317
SO_0591	12.037	0.193971	0.344134	0.56365	0.572992	0.835904	0.0778436
SO_0592	7.51646	-0.556591	0.351961	-1.5814	0.113787	0.443737	0.352874
SO_0595	30.1838	0.108193	0.417561	0.259108	0.795552	0.939711	0.0270059
SO_0596	12.9029	-0.242726	0.305605	-0.794246	0.427052	0.754962	0.122075
SO_0598	24.5768	-0.0563807	0.283723	-0.198717	0.842484	0.954584	0.0201858
SO_0599	6.97559	-0.671131	0.401958	-1.66966	0.0949871	0.411121	0.386031
SO_0600	13.9961	-0.0449522	0.291209	-0.154364	0.877323	0.96927	0.0135554
SO_0601	29.3409	-0.222926	0.32777	-0.680129	0.496423	0.792066	0.101239
SO_0602	35.2721	-0.570624	0.339685	-1.67986	0.0929839	0.406847	0.390568
SO_0603	10.8928	0.39575	0.371617	1.06494	0.286904	0.643008	0.191784
SO_0604	62.2722	-0.260642	0.37893	-0.687836	0.491556	0.790237	0.102243
SO_0605	28.0813	0.422836	0.393019	1.07587	0.281987	0.640532	0.193459
SO_0606	21.3168	0.980074	0.357072	2.74475	0.00605573	0.0981455	1.00813
SO_0608	18.2588	-0.605416	0.325716	-1.85872	0.0630666	0.346404	0.460417
SO_0609	16.6559	0.0340269	0.324721	0.104788	0.916544	0.980276	0.00865149
SO_0610	14.6028	0.284365	0.369885	0.768794	0.442016	0.762338	0.117852
SO_0611	17.9297	-0.799456	0.304976	-2.62137	0.00875761	0.118651	0.925727
SO_0612	10.0529	0.0535522	0.388523	0.137835	0.890371	0.97017	0.0131524
SO_0613	6.7549	-0.129948	0.390964	-0.332378	0.739604	0.918636	0.0368567
SO_0614	24.9083	-0.0206598	0.2482	-0.0832386	0.933662	0.985024	0.00655329
SO_0615	12.1476	0.413982	0.333036	1.24305	0.213848	0.571349	0.243099
SO_0616	16.7566	-0.707636	0.27799	-2.54554	0.0109107	0.133624	0.874117
SO_0617	19.3536	-0.392025	0.24888	-1.57516	0.11522	0.444782	0.351853
SO_0618	7.29966	0.995766	0.399681	2.4914	0.0127241	0.14522	0.837973
SO_0619	15.1	0.871381	0.290979	2.99465	0.0027476	0.0571282	1.24315
SO_0620	6.33826	0.846559	0.444719	1.90358	0.0569648	0.328193	0.483871
SO_0621	11.1378	-0.0267802	0.294164	-0.0910384	0.927462	0.983528	0.00721342
SO_0622	5.39229	0.471731	0.454413	1.03811	0.299218	0.65418	0.184303
SO_0623	2.59335	-0.456922	0.589149	-0.775562	0.438007	0.761138	0.118536
SO_0624	31.5173	-0.309466	0.417579	-0.741097	0.458635	0.770506	0.113224
SO_0625	13.1744	-0.416331	0.331226	-1.25694	0.208776	0.569151	0.244773
SO_0627	5.54814	0.12511	0.460964	0.271409	0.786076	0.934172	0.0295731
SO_0628	20.6726	0.531727	0.292495	1.8179	0.069079	0.359965	0.44374
SO_0630	21.0977	-0.124203	0.314024	-0.395519	0.69246	0.897523	0.0469545
SO_0632	21.1837	0.215413	0.280537	0.767858	0.442572	0.762338	0.117852
SO_0633	15.3872	0.246856	0.286474	0.861703	0.388851	0.725855	0.13915
SO_0635	1.1385	0.923203	1.02336	0.902127	0.36699	NA	#VALUE!
SO_0636	3.88734	-0.2688	0.499107	-0.538561	0.59019	0.8441	0.0736059
SO_0637	3.01626	0.00609031	0.544018	0.011195	0.991068	0.995881	0.00179268
SO_0639	24.8923	0.8706	0.311569	2.79425	0.00520205	0.0877454	1.05678
SO_0640	13.3311	0.136113	0.267933	0.508011	0.611446	0.854119	0.0684819
SO_0641	10.7135	-0.640565	0.315605	-2.02964	0.0423932	0.288576	0.53974
SO_0643	13.7629	0.659017	0.318043	2.0721	0.0382558	0.274012	0.562231
SO_0644	4.74627	0.885194	0.495357	1.78698	0.0739405	0.368387	0.433696
SO_0645	2.2375	1.43155	0.759168	1.88569	0.059337	0.336323	0.473243
SO_0646	2.17335	0.243554	0.713528	0.341338	0.732849	0.917125	0.0375715
SO_0648	2.55864	0.956424	0.646769	1.47877	0.139201	0.48338	0.315711
SO_0649	0.75177	0.0113153	1.18135	0.00957828	0.992358	NA	#VALUE!
SO_0650	0.855542	-0.0961544	1.08379	-0.0887205	0.929304	NA	#VALUE!
SO_0651	3.04218	-0.360119	0.689796	-0.522065	0.601625	0.850392	0.0703809
SO_0652	2.82877	-0.169214	0.602133	-0.281024	0.778692	0.931932	0.0306156
SO_0653	11.5125	0.263792	0.329382	0.800872	0.423206	0.751253	0.124214
SO_0654	4.87641	-0.0565057	0.439478	-0.128575	0.897694	0.972734	0.012006
SO_0655	4.25686	0.0837375	0.549497	0.152389	0.87888	0.96927	0.0135554
SO_0656	7.64511	0.7146	0.368842	1.93741	0.0526947	0.31662	0.499461
SO_0658	1.41874	0.32251	0.867619	0.371718	0.710103	NA	#VALUE!
SO_0659	2.60762	0.645761	0.660394	0.977842	0.328153	0.676788	0.169547
SO_0660	1.98688	0.878267	0.753399	1.16574	0.243719	0.598609	0.222857
SO_0661	0.681703	0.652822	1.18717	0.549896	0.582391	NA	#VALUE!
SO_0662	1.49933	0.477866	1.0141	0.471223	0.637482	NA	#VALUE!
SO_0663	0.757645	1.06417	1.21897	0.873008	0.382659	NA	#VALUE!
SO_0664	1.25685	-0.8399	1.03997	-0.807616	0.419312	NA	#VALUE!
SO_0665	2.75758	0.0511659	0.657668	0.0777989	0.937988	0.985398	0.00638818
SO_0666	10.1396	0.827378	0.38395	2.15491	0.0311689	0.245919	0.609208
SO_0667	13.7082	0.593247	0.382828	1.54964	0.121227	0.452245	0.344626
SO_0668	18.3117	0.261688	0.29237	0.895055	0.370757	0.712343	0.147311
SO_0669	2.82788	0.412378	0.593032	0.695373	0.486822	0.787616	0.103685
SO_0670	9.32821	0.00207203	0.353206	0.00586634	0.995319	0.996731	0.00142198
SO_0671	4.61197	-0.720906	0.46953	-1.53538	0.124691	0.459792	0.337439
SO_0672	9.30364	-0.277933	0.406649	-0.683472	0.494309	0.791283	0.101668
SO_0673	12.289	0.300947	0.300394	1.00184	0.31642	0.667271	0.175698
SO_0674	8.45658	0.665075	0.384903	1.7279	0.0840056	0.390724	0.40813
SO_0675	5.61056	0.890673	0.455339	1.95606	0.0504576	0.313129	0.504277
SO_0676	2.34082	0.478405	0.662476	0.722148	0.470204	0.777824	0.109119
SO_0677	2.72941	0.468213	0.610423	0.76703	0.443064	0.762338	0.117852
SO_0678	2.71011	1.24545	0.665874	1.8704	0.0614277	0.342625	0.465181
SO_0679	4.61802	0.896858	0.506625	1.77026	0.0766838	0.373633	0.427554
SO_0680	29.22	0.544258	0.316922	1.71733	0.0859198	0.394321	0.40415
SO_0681	1.97592	0.535985	0.705469	0.759756	0.4474	0.765098	0.116283
SO_0682	17.7497	0.591936	0.33223	1.78171	0.0747969	0.370515	0.431194
SO_0683	7.39048	0.122812	0.453893	0.270574	0.786718	0.934172	0.0295731
SO_0687	1.97287	0.153518	0.728935	0.210607	0.833194	0.950582	0.0220104
SO_0688	12.3318	0.556558	0.325759	1.7085	0.087544	0.397497	0.400666
SO_0689	1.20029	0.675508	0.900921	0.749797	0.453377	NA	#VALUE!
SO_0690	6.26068	0.904892	0.462168	1.95793	0.0502383	0.313129	0.504277
SO_0691	42.2441	-0.598418	0.416174	-1.4379	0.150461	0.501337	0.299871
SO_0693	12.4971	0.147469	0.281988	0.522961	0.601001	0.850328	0.0704137
SO_0694	21.9557	-0.556131	0.291838	-1.90561	0.0567003	0.328193	0.483871
SO_0695	15.9289	0.0981123	0.29369	0.334068	0.738328	0.918636	0.0368567
SO_0696	34.6772	-0.246615	0.373457	-0.660358	0.509024	0.79937	0.0972521
SO_0697	19.4591	-0.880943	0.442252	-1.99195	0.046377	0.302244	0.519642
SO_0698	34.3172	-0.819118	0.373484	-2.19318	0.0282943	0.23439	0.63006
SO_0699	5.5797	0.459213	0.477117	0.962474	0.335812	0.682346	0.165995
SO_0701	12.4876	0.471856	0.351317	1.34311	0.179237	0.540414	0.267273
SO_0702	13.5519	-0.0353042	0.330565	-0.1068	0.914948	0.980276	0.00865149
SO_0703	48.886	0.506041	0.398769	1.26901	0.204437	0.565265	0.247748
SO_0704	155.689	1.65013	0.425791	3.87543	0.000106435	0.00732829	2.135
SO_0705	2.87766	0.136954	0.612487	0.223603	0.823067	0.949457	0.0225246
SO_0706	14.3591	0.75238	0.310186	2.42558	0.0152841	0.1661	0.77963
SO_0709	14.9006	0.392117	0.290621	1.34924	0.17726	0.537541	0.269589
SO_0710	20.1736	0.65687	0.290242	2.26318	0.0236247	0.215124	0.667311
SO_0714	3.70407	1.2177	0.586233	2.07715	0.0377873	0.273161	0.563581
SO_0715	10.5658	0.775994	0.336443	2.30646	0.0210848	0.200353	0.698203
SO_0716	1.51404	1.20212	0.879654	1.36659	0.171755	NA	#VALUE!
SO_0717	0.751117	0.898459	1.14172	0.786934	0.43132	NA	#VALUE!
SO_0718	4.44778	-0.169715	0.462921	-0.366617	0.713905	0.908314	0.0417642
SO_0719	20.4416	0.585153	0.27823	2.10313	0.0354548	0.264965	0.576811
SO_0720	3.80447	0.0519467	0.547816	0.0948249	0.924454	0.982689	0.00758377
SO_0721	5.05027	0.132629	0.44734	0.296484	0.766861	0.925407	0.0336672
SO_0725	28.2567	-0.0677584	0.25617	-0.264506	0.79139	0.93682	0.0283438
SO_0726	13.9828	0.241198	0.281275	0.857519	0.391158	0.727897	0.13793
SO_0727	3.76855	-0.41744	0.54119	-0.771338	0.440507	0.761885	0.11811
SO_0728	6.18523	0.0139119	0.384894	0.0361448	0.971167	0.989154	0.00473594
SO_0730	21.4882	0.660057	0.358034	1.84356	0.0652475	0.351932	0.453541
SO_0731	8.78668	0.445641	0.371289	1.20025	0.230041	0.587883	0.230709
SO_0732	4.41546	0.147546	0.559216	0.263845	0.7919	0.937159	0.0281865
SO_0733	6.74974	0.302945	0.401523	0.75449	0.450555	0.767014	0.115197
SO_0734	3.2878	0.1152	0.556086	0.207163	0.835883	0.951213	0.0217223
SO_0735	8.65745	0.714343	0.349707	2.04269	0.0410828	0.281481	0.550551
SO_0736	8.45906	0.458122	0.374687	1.22268	0.221451	0.583867	0.233686
SO_0737	24.5915	0.28764	0.285792	1.00647	0.314191	0.66705	0.175841
SO_0738	11.0018	0.333427	0.311554	1.07021	0.284526	0.641788	0.192608
SO_0739	6.92136	0.139588	0.397625	0.351053	0.725549	0.913293	0.0393898
SO_0740	20.3649	-0.0165724	0.306255	-0.0541132	0.956845	0.987447	0.00548604
SO_0741	15.9595	0.206218	0.288856	0.713915	0.47528	0.779452	0.108211
SO_0742	8.63414	-0.0837153	0.362809	-0.230742	0.817515	0.947975	0.0232032
SO_0743	14.4783	0.187701	0.26496	0.708412	0.478689	0.780775	0.107474
SO_0744	8.43675	0.0923678	0.330767	0.279253	0.780051	0.932159	0.0305102
SO_0745	3.51216	0.288945	0.562065	0.514077	0.607198	0.853193	0.0689525
SO_0746	6.66666	0.516222	0.397332	1.29922	0.193868	0.556941	0.254191
SO_0747	9.22796	0.124227	0.328867	0.377743	0.705621	0.904258	0.0437077
SO_0748	7.75737	-0.495016	0.438543	-1.12878	0.258993	0.61895	0.208344
SO_0749	3.96548	0.830185	0.513929	1.61537	0.106231	0.430834	0.36569
SO_0750	14.4357	0.497821	0.309034	1.61089	0.107203	0.432176	0.36434
SO_0752	42.1848	-0.807595	0.330319	-2.44489	0.0144896	0.160148	0.795478
SO_0753	87.1051	0.400789	0.63605	0.630121	NA	NA	#VALUE!
SO_0754	18.3441	0.173697	0.306694	0.566351	0.571155	0.834575	0.0785347
SO_0755	15.732	-0.12123	0.575511	-0.210648	0.833162	0.950582	0.0220104
SO_0756	18.8116	-0.201912	0.298558	-0.67629	0.498856	0.793635	0.100379
SO_0757	9.32729	0.273964	0.356631	0.768201	0.442368	0.762338	0.117852
SO_0758	3.58447	-0.0618777	0.504417	-0.122672	0.902367	0.97536	0.0108349
SO_0760	17.7806	0.118439	0.309029	0.383262	0.701525	0.903389	0.044125
SO_0761	4.53362	0.126722	0.532408	0.238017	0.811868	0.946282	0.0239795
SO_0762	7.31698	-0.310914	0.463263	-0.671138	0.502133	0.79666	0.0987267
SO_0764	12.506	-0.434088	0.314712	-1.37932	0.167796	0.525735	0.279233
SO_0765	4.39677	-0.0551272	0.466819	-0.118091	0.905995	0.977693	0.00979754
SO_0766	7.35627	-0.1455	0.357657	-0.406815	0.684144	0.892048	0.0496115
SO_0767	3.65986	-0.51362	0.505122	-1.01682	0.309238	0.665368	0.176938
SO_0768	4.53878	0.170791	0.449996	0.379539	0.704288	0.903977	0.0438425
SO_0769	11.7695	-1.15337	0.597158	-1.93143	0.0534293	0.320576	0.494069
SO_0770	30.6877	-0.651249	0.315251	-2.06581	0.0388461	0.276064	0.55899
SO_0771	7.48558	-0.410227	0.380628	-1.07776	0.281139	0.640532	0.193459
SO_0772	6.19616	0.0917079	0.38787	0.23644	0.813091	0.947291	0.0235166
SO_0773	3.29731	0.166955	0.540121	0.309107	0.75724	0.923052	0.0347736
SO_0774	5.76646	-0.0921114	0.394302	-0.233607	0.81529	0.947672	0.0233418
SO_0775	4.17834	-0.67363	0.484975	-1.389	0.164833	0.522342	0.282045
SO_0776	7.0546	-0.637661	0.377861	-1.68756	0.0914963	0.403872	0.393756
SO_0777	8.90613	0.957511	0.378024	2.53294	0.0113112	0.136908	0.863573
SO_0778	12.9639	0.510404	0.289626	1.76229	0.0780209	0.377956	0.422559
SO_0779	24.225	-0.529211	0.307168	-1.72287	0.0849125	0.392767	0.405865
SO_0780	9.82	-0.124939	0.376598	-0.331756	0.740074	0.918636	0.0368567
SO_0781	28.6448	0.382483	0.256554	1.49085	0.136002	0.479559	0.319158
SO_0782	3.63987	1.32834	0.596839	2.22562	0.0260399	0.224773	0.648255
SO_0783	21.3516	0.211573	0.239819	0.88222	0.377658	0.718403	0.143632
SO_0784	6.53247	0.495564	0.43386	1.14222	0.253362	0.612465	0.212918
SO_0786	6.86809	0.723955	0.459148	1.57673	0.114857	0.444504	0.352124
SO_0787	6.54557	-0.110718	0.438843	-0.252294	0.800814	0.940858	0.0264759
SO_0788	5.81214	-0.329819	0.402144	-0.820151	0.41213	0.744122	0.128356
SO_0789	5.88558	0.136582	0.429337	0.318124	0.750391	0.920866	0.0358034
SO_0790	9.99765	0.504648	0.33801	1.493	0.135437	0.479559	0.319158
SO_0792	2.55433	0.184736	0.599131	0.30834	0.757824	0.923052	0.0347736
SO_0793	6.76882	-0.274252	0.379773	-0.722147	0.470204	0.777824	0.109119
SO_0795	27.0768	-0.199477	0.229565	-0.868935	0.384883	0.722623	0.141088
SO_0796	7.49542	0.0853828	0.369245	0.231236	0.817131	0.947791	0.0232875
SO_0797	4.60353	-0.551307	0.449749	-1.22581	0.220271	0.582213	0.234918
SO_0798	20.8964	1.25463	0.360835	3.47701	0.000507034	0.0231472	1.6355
SO_0799	3.31143	0.703413	0.581801	1.20903	0.226652	0.586958	0.231393
SO_0801	9.89933	-0.0275902	0.328088	-0.0840942	0.932982	0.984808	0.00664839
SO_0802	18.6064	0.0357279	0.333654	0.107081	0.914725	0.980276	0.00865149
SO_0804	6.851	0.281517	0.384458	0.732243	0.46402	0.774913	0.110747
SO_0805	9.477	-0.372071	0.329229	-1.13013	0.258422	0.61895	0.208344
SO_0806	17.4595	0.439889	0.288831	1.523	0.127759	0.46579	0.33181
SO_0807	8.78336	0.278544	0.354414	0.785928	0.43191	0.756986	0.120912
SO_0808	12.1037	-0.65184	0.386786	-1.68527	0.0919361	0.404267	0.393332
SO_0809	2.72006	1.06481	0.628395	1.69449	0.0901722	0.401811	0.395979
SO_0810	10.1121	-0.256703	0.320277	-0.801504	0.42284	0.750921	0.124406
SO_0811	9.83382	0.422118	0.338826	1.24583	0.212828	0.57013	0.244026
SO_0812	15.9048	-0.256944	0.261373	-0.983053	0.325581	0.675865	0.17014
SO_0813	16.7698	0.491825	0.263154	1.86896	0.0616278	0.34283	0.464921
SO_0815	22.6758	0.284559	0.251784	1.13017	0.258403	0.61895	0.208344
SO_0816	10.4868	-0.027968	0.397781	-0.0703099	0.943947	0.987196	0.0055968
SO_0817	6.97533	0.0668622	0.397376	0.168259	0.866379	0.965453	0.0152687
SO_0818	18.0389	0.373586	0.372742	1.00226	0.316216	0.667271	0.175698
SO_0819	10.3028	0.0496467	0.325803	0.152382	0.878885	0.96927	0.0135554
SO_0820	17.7974	0.272735	0.310359	0.878773	0.379525	0.718963	0.143294
SO_0821	25.3408	0.357472	0.283019	1.26307	0.206566	0.566672	0.246668
SO_0822	12.9853	0.537686	0.347735	1.54625	0.122044	0.453867	0.343071
SO_0823	9.81926	-0.368229	0.32731	-1.12502	0.260582	0.620434	0.207304
SO_0824	4.93993	-0.0794156	0.454922	-0.17457	0.861418	0.963165	0.0162994
SO_0826	18.6536	0.278929	0.302615	0.92173	0.356669	0.701323	0.154082
SO_0827	22.3128	-0.156386	0.275167	-0.568332	0.569809	0.834449	0.0786003
SO_0828	10.9974	0.101682	0.356433	0.285275	0.775433	0.930786	0.0311503
SO_0830	10.5587	0.482964	0.336443	1.4355	0.151145	0.502224	0.299103
SO_0831	8.66448	0.155899	0.359164	0.434062	0.664243	0.881739	0.05466
SO_0832	5.3005	0.32982	0.435937	0.756578	0.449303	0.766168	0.115676
SO_0833	5.00379	0.286064	0.456215	0.627039	0.530634	0.810718	0.0911304
SO_0834	10.1585	-0.0661989	0.353742	-0.187139	0.851552	0.959098	0.018137
SO_0835	11.4226	0.124706	0.310556	0.401556	0.688011	0.894415	0.0484608
SO_0837	8.52334	0.276244	0.348156	0.793449	0.427516	0.754962	0.122075
SO_0839	10.2615	0.0410821	0.314121	0.130784	0.895946	0.971692	0.0124714
SO_0840	90.1004	-0.501632	0.323817	-1.54912	0.121352	0.452245	0.344626
SO_0841	15.5066	0.922387	0.375058	2.45932	0.0139201	0.15549	0.808297
SO_0842	137.134	-0.979455	0.415941	-2.35479	0.018533	0.186195	0.730033
SO_0843	9.01962	0.078093	0.3465	0.225377	0.821686	0.949281	0.022605
SO_0844	29.515	-0.623746	0.470024	-1.32705	0.184492	0.54568	0.263062
SO_0845	12.725	-0.463374	0.287862	-1.60971	0.107461	0.432314	0.3642
SO_0846	16.7349	-0.202917	0.292298	-0.694214	0.487548	0.788184	0.103372
SO_0847	10.5908	-0.227615	0.342905	-0.663783	0.506829	0.798077	0.0979551
SO_0848	31.2637	0.183626	0.25151	0.730096	0.465332	0.775654	0.110332
SO_0849	3.96935	-0.470177	0.482033	-0.975404	0.32936	0.677725	0.168947
SO_0850	17.6452	0.16217	0.272299	0.595559	0.55147	0.823382	0.0843986
SO_0851	3.28392	0.659894	0.569482	1.15876	0.246554	0.603453	0.219357
SO_0852	2.85213	0.0600756	0.612293	0.0981157	0.92184	0.981676	0.00803187
SO_0853	1.60246	0.0116902	0.796929	0.014669	0.988296	NA	#VALUE!
SO_0854	2.78421	0.106315	0.681457	0.156012	0.876024	0.96927	0.0135554
SO_0855	12.4262	0.260664	0.341765	0.762702	0.445641	0.763881	0.116974
SO_0856	22.2533	0.158987	0.264176	0.601821	0.547293	0.822114	0.0850678
SO_0857	45.2595	-0.986505	0.456837	-2.15942	0.0308173	0.245919	0.609208
SO_0858	27.5957	-0.178235	0.258298	-0.690035	0.490172	0.790051	0.102345
SO_0859	67.2226	0.133511	0.215455	0.619673	0.535473	0.814556	0.0890793
SO_0860	12.2531	0.0257145	0.30105	0.085416	0.931931	0.984412	0.00682299
SO_0861	13.6948	-0.0406915	0.352796	-0.11534	0.908176	0.978216	0.00956512
SO_0862	13.4781	0.357131	0.3217	1.11014	0.26694	0.625403	0.20384
SO_0863	9.39715	-0.551988	0.324571	-1.70067	0.0890056	0.400668	0.397215
SO_0864	7.74389	0.384962	0.365681	1.05273	0.292466	0.648379	0.188171
SO_0865	14.5065	0.027751	0.280714	0.0988587	0.92125	0.9815	0.00810977
SO_0866	1.44275	1.60516	0.980488	1.63711	0.101608	NA	#VALUE!
SO_0867	17.5399	0.456774	0.303556	1.50474	0.13239	0.474031	0.324194
SO_0868	6.82391	-0.186679	0.42302	-0.4413	0.658996	0.880058	0.0554885
SO_0869	11.2047	-0.0932873	0.311038	-0.299923	0.764236	0.923704	0.0344672
SO_0870	7.92445	0.0751632	0.344463	0.218204	0.82727	0.950582	0.0220104
SO_0871	4.83715	0.154971	0.499741	0.310103	0.756482	0.923052	0.0347736
SO_0872	20.6984	-0.449901	0.289088	-1.55628	0.119643	0.451482	0.34536
SO_0873	9.09301	-0.319231	0.318232	-1.00314	0.315793	0.667168	0.175765
SO_0874	23.1572	-1.66649	0.359509	-4.63548	3.56112e-06	0.000467397	3.33031
SO_0875	5.68396	-0.431468	0.427524	-1.00922	0.312867	0.66705	0.175841
SO_0876	18.7105	0.191176	0.297119	0.643434	0.519943	0.8044	0.0945279
SO_0877	6.29506	0.52946	0.412693	1.28294	0.199513	0.56088	0.25113
SO_0878	8.82941	-0.189203	0.367511	-0.514824	0.606676	0.853085	0.0690075
SO_0879	1.34419	-0.419122	0.853222	-0.491223	0.623269	NA	#VALUE!
SO_0880	12.0449	-1.10091	0.337721	-3.25982	0.00111482	0.03658	1.43676
SO_0881	3.76375	0.44365	0.50007	0.887175	0.374985	0.71573	0.145251
SO_0882	13.2336	-0.342178	0.303238	-1.12841	0.259145	0.61895	0.208344
SO_0883	2.31937	0.220499	0.637442	0.345913	0.729408	0.916397	0.0379164
SO_0884	5.67858	0.771334	0.463815	1.66302	0.0963085	0.412003	0.385099
SO_0885	20.4294	-0.0555125	0.243185	-0.228272	0.819434	0.948629	0.0229038
SO_0886	3.23316	-0.286235	0.549143	-0.52124	0.6022	0.850467	0.0703426
SO_0887	9.58325	0.436762	0.350801	1.24504	0.213116	0.57013	0.244026
SO_0888	16.4112	0.523417	0.277935	1.88324	0.0596681	0.337289	0.471998
SO_0890	15.6855	0.431104	0.306088	1.40843	0.159002	0.51298	0.2899
SO_0895	29.883	0.882631	0.451517	1.95482	0.0506048	0.313129	0.504277
SO_0897	16.4051	-0.333036	0.315535	-1.05546	0.291213	0.648082	0.18837
SO_0898	3.71512	0.0792973	0.552456	0.143536	0.885867	0.96927	0.0135554
SO_0899	3.16669	0.21464	0.627902	0.341837	0.732474	0.917125	0.0375715
SO_0900	10.6712	0.0943448	0.323927	0.291254	0.770857	0.92814	0.0323865
SO_0902	18.325	-0.0201518	0.247691	-0.0813588	0.935157	0.985363	0.00640367
SO_0903	10.3553	0.178176	0.322732	0.552086	0.580889	0.840016	0.0757125
SO_0904	6.68904	0.0688468	0.380058	0.181148	0.856251	0.960899	0.0173222
SO_0905	5.10878	0.0589929	0.476913	0.123697	0.901555	0.975325	0.0108505
SO_0906	6.63717	0.160155	0.443999	0.36071	0.718316	0.910876	0.0405407
SO_0907	14.8676	0.512782	0.298752	1.71641	0.0860867	0.394321	0.40415
SO_0908	1.56936	-0.53601	0.841442	-0.637013	0.524116	NA	#VALUE!
SO_0909	6.71318	0.110222	0.381749	0.288728	0.77279	0.929327	0.0318316
SO_0910	12.1362	-0.00820542	0.313064	-0.0262101	0.97909	0.992952	0.00307166
SO_0911	9.66856	-0.351989	0.387263	-0.908915	0.363395	0.706807	0.150699
SO_0912	4.84923	0.167323	0.473068	0.353698	0.723565	0.9131	0.0394816
SO_0913	26.0958	-1.11704	0.306659	-3.64259	0.000269904	0.0153189	1.81477
SO_0914	12.4131	0.197335	0.286534	0.688697	0.491014	0.790051	0.102345
SO_0915	21.4951	0.575866	0.276024	2.08629	0.0369521	0.271428	0.566346
SO_0916	9.41669	0.16593	0.347251	0.477838	0.632766	0.865391	0.0627877
SO_0917	5.85465	0.332394	0.424897	0.782293	0.434042	0.758035	0.12031
SO_0918	32.2031	0.488812	0.247623	1.97402	0.0483797	0.309818	0.508893
SO_0919	14.1308	0.120823	0.28088	0.430157	0.667081	0.88383	0.0536312
SO_0920	3.40459	-0.454431	0.524361	-0.866638	0.38614	0.724336	0.14006
SO_0921	2.63145	-0.033469	0.604562	-0.0553608	0.955851	0.987447	0.00548604
SO_0922	13.3307	0.391018	0.310586	1.25897	0.208041	0.569151	0.244773
SO_0923	6.73008	0.00633198	0.480201	0.0131861	0.989479	0.995404	0.00200047
SO_0924	2.04037	-0.590008	0.700487	-0.842283	0.39963	0.733183	0.134788
SO_0925	9.87073	-0.0331531	0.332465	-0.0997191	0.920567	0.981496	0.00811168
SO_0926	7.13708	-0.534314	0.356344	-1.49943	0.133762	0.477316	0.321194
SO_0927	3.42132	-0.175918	0.540823	-0.325279	0.74497	0.919099	0.0366378
SO_0928	11.0673	0.286825	0.307326	0.933292	0.350669	0.697876	0.156222
SO_0929	20.8848	0.0808482	0.265835	0.30413	0.761029	0.923294	0.0346598
SO_0930	38.823	0.062873	0.293381	0.214305	0.830309	0.950582	0.0220104
SO_0931	11.5086	-0.609168	0.3179	-1.91623	0.0553363	0.32469	0.488532
SO_0932	18.4553	0.237837	0.283398	0.839232	0.401339	0.733283	0.134729
SO_0933	16.4183	0.679431	0.283959	2.39271	0.0167247	0.176936	0.752184
SO_0934	10.8327	0.105593	0.356348	0.296319	0.766986	0.925407	0.0336672
SO_0935	27.4234	0.433377	0.361128	1.20006	0.230114	0.587883	0.230709
SO_0936	5.27317	-0.137994	0.456599	-0.302221	0.762483	0.923439	0.0345919
SO_0937	2.87287	0.649315	0.586724	1.10668	0.268433	0.62704	0.202705
SO_0938	4.40452	-0.178619	0.530167	-0.33691	0.736185	0.91788	0.0372142
SO_0939	12.2515	-0.412015	0.304134	-1.35472	0.175507	0.534541	0.272019
SO_0940	9.68071	-0.20777	0.327982	-0.633479	0.526421	0.807298	0.0929663
SO_0941	2.28856	0.2941	0.724072	0.406175	0.684614	0.89211	0.0495814
SO_0942	14.246	0.088506	0.288801	0.30646	0.759254	0.923052	0.0347736
SO_0943	20.1837	-0.239101	0.24739	-0.966492	0.333798	0.680153	0.167394
SO_0944	7.42269	-0.439171	0.411073	-1.06835	0.285362	0.641889	0.19254
SO_0945	28.0027	0.196318	0.239137	0.820942	0.411679	0.743679	0.128615
SO_0946	8.32587	0.861805	0.397444	2.16837	0.0301304	0.24383	0.612912
SO_0947	27.2087	-0.191558	0.265889	-0.720444	0.471251	0.777824	0.109119
SO_0948	10.3674	-0.0125021	0.38494	-0.032478	0.974091	0.990147	0.00430045
SO_0949	25.9171	-0.12783	0.314348	-0.406652	0.684264	0.892048	0.0496115
SO_0950	6.67541	0.214945	0.379852	0.565866	0.571485	0.834575	0.0785347
SO_0951	30.0196	-0.470672	0.507678	-0.927106	0.353871	0.699352	0.155304
SO_0952	15.5534	0.191406	0.281508	0.679928	0.49655	0.792066	0.101239
SO_0953	1.27858	-0.191152	0.935406	-0.204351	0.838079	NA	#VALUE!
SO_0954	2.29342	1.49789	0.741147	2.02105	0.0432745	0.289393	0.538512
SO_0955	1.11596	0.0578608	1.0557	0.0548081	0.956291	NA	#VALUE!
SO_0956	36.3154	-1.03296	0.311891	-3.31193	0.000926553	0.0341362	1.46679
SO_0958	166.465	-1.13704	0.435873	-2.60864	0.00909038	0.12198	0.913713
SO_0959	13.322	0.565862	0.289404	1.95527	0.0505518	0.313129	0.504277
SO_0960	5.49922	0.31144	0.420723	0.740249	0.459149	0.770815	0.11305
SO_0961	5.97643	0.369432	0.435669	0.847965	0.396458	0.731651	0.135696
SO_0962	5.79082	0.718167	0.41517	1.72981	0.0836634	0.389996	0.40894
SO_0963	3.17607	0.388849	0.543212	0.715832	0.474095	0.77842	0.108786
SO_0967	8.52868	-0.240245	0.33441	-0.718416	0.472501	0.777824	0.109119
SO_0968	7.6597	-0.23254	0.352381	-0.659911	0.509311	0.79937	0.0972521
SO_0970	185.084	-0.395283	0.445742	-0.886796	0.375189	0.71573	0.145251
SO_0971	8.12817	-0.608528	0.368528	-1.65124	0.0986892	0.416126	0.380775
SO_0972	3.23807	1.5556	0.605607	2.56866	0.0102093	0.131168	0.882172
SO_0973	2.42854	-0.43792	0.617956	-0.708658	0.478537	0.780775	0.107474
SO_0974	4.93994	-0.120589	0.591194	-0.203975	0.838373	0.952439	0.0211628
SO_0975	15.2897	-0.0068831	0.292972	-0.0234941	0.981256	0.993712	0.00273968
SO_0976	24.8209	0.804297	0.395144	2.03545	0.0418052	0.285499	0.544395
SO_0977	9.02242	-0.511096	0.372031	-1.3738	0.169504	0.526138	0.2789
SO_0978	13.5951	0.0889306	0.276189	0.321992	0.747459	0.919759	0.036326
SO_0980	9.94785	-0.0371818	0.318502	-0.11674	0.907066	0.977748	0.00977318
SO_0981	4.25938	0.741127	0.497335	1.4902	0.136172	0.479559	0.319158
SO_0982	8.99685	-0.22956	0.384592	-0.596892	0.55058	0.822692	0.0847627
SO_0984	10.6807	0.637501	0.389187	1.63803	0.101415	0.420117	0.37663
SO_0986	10.6809	0.41262	0.375476	1.09893	0.2718	0.630603	0.200244
SO_0987	23.2821	-0.235015	0.241866	-0.971677	0.331211	0.678845	0.16823
SO_0988	47.6792	0.269845	0.268881	1.00359	0.315578	0.66705	0.175841
SO_0989	20.7006	-0.252517	0.329703	-0.765893	0.44374	0.762876	0.117546
SO_0990	16.3724	0.238681	0.297538	0.802186	0.422445	0.750836	0.124455
SO_0991	21.336	-0.694719	0.274224	-2.5334	0.0112963	0.136908	0.863573
SO_0992	15.678	0.151465	0.273444	0.553917	0.579636	0.840016	0.0757125
SO_0994	4.70904	-0.734874	0.825254	-0.890482	0.373207	0.713894	0.146366
SO_0996	5.73529	0.141722	0.411808	0.344145	0.730737	0.916969	0.0376454
SO_0997	11.1034	0.235688	0.352856	0.667943	0.50417	0.797209	0.0984277
SO_0999	9.0942	0.42462	0.320794	1.32365	0.185619	0.547857	0.261333
SO_1000	12.7344	-0.104254	0.332035	-0.313986	0.753532	0.922961	0.0348166
SO_1001	8.49569	-0.0585354	0.378992	-0.15445	0.877255	0.96927	0.0135554
SO_1002	19.6043	0.823774	0.281242	2.92905	0.00339995	0.0649082	1.1877
SO_1003	14.6896	0.269194	0.296254	0.908662	0.363529	0.706807	0.150699
SO_1004	19.8692	0.261777	0.280641	0.932783	0.350932	0.697876	0.156222
SO_1006	11.2905	0.619139	0.339496	1.8237	0.0681976	0.358469	0.445549
SO_1007	16.2202	-0.243041	0.302201	-0.804238	0.421259	0.750836	0.124455
SO_1008	8.69248	-0.145259	0.382321	-0.379939	0.70399	0.903977	0.0438425
SO_1009	13.056	0.188379	0.293475	0.64189	0.520945	0.8044	0.0945279
SO_1010	14.0305	0.669447	0.310013	2.15941	0.0308181	0.245919	0.609208
SO_1011	14.6061	0.666599	0.343584	1.94013	0.0523639	0.31662	0.499461
SO_1012	1.2795	1.48992	0.912101	1.63351	0.102362	NA	#VALUE!
SO_1013	5.13065	1.14752	0.530127	2.16461	0.0304173	0.244737	0.6113
SO_1014	3.06347	0.912279	0.614764	1.48395	0.137822	0.481626	0.31729
SO_1015	8.00064	1.11363	0.394833	2.82052	0.0047946	0.0828697	1.0816
SO_1016	26.8425	0.900646	0.299351	3.00866	0.00262402	0.055661	1.25445
SO_1017	14.122	1.07708	0.394615	2.72945	0.006344	0.0997933	1.0009
SO_1018	4.97336	0.343213	0.445243	0.770844	0.4408	0.761885	0.11811
SO_1019	19.9337	0.453245	0.340789	1.32999	0.183523	0.5448	0.263763
SO_1020	7.64959	0.64489	0.401888	1.60465	0.108571	0.434261	0.362249
SO_1021	10.2602	-0.0896734	0.318563	-0.281494	0.778332	0.931932	0.0306156
SO_1025	9.48464	-0.0398423	0.346514	-0.11498	0.908461	0.978216	0.00956512
SO_1026	16.4985	-0.0532255	0.268004	-0.1986	0.842576	0.954584	0.0201858
SO_1027	2.45177	0.232178	0.615464	0.37724	0.705995	0.904258	0.0437077
SO_1028	1.66205	0.63325	0.859973	0.736361	0.461511	NA	#VALUE!
SO_1029	4.47693	0.939619	0.483773	1.94227	0.0521041	0.316468	0.49967
SO_1030	30.4506	0.349788	0.229228	1.52594	0.127024	0.464722	0.332806
SO_1031	8.03422	0.0580547	0.380974	0.152385	0.878883	0.96927	0.0135554
SO_1033	8.8237	0.752641	0.349307	2.15467	0.0311874	0.245919	0.609208
SO_1034	12.805	0.530887	0.326547	1.62576	0.104001	0.426985	0.369588
SO_1035	13.7273	0.135225	0.280634	0.481856	0.629908	0.86373	0.0636218
SO_1036	11.6511	-0.707465	0.332494	-2.12775	0.0333577	0.254269	0.594706
SO_1037	9.6635	0.247405	0.343323	0.72062	0.471143	0.777824	0.109119
SO_1038	14.598	0.172848	0.329133	0.525163	0.59947	0.849738	0.0707151
SO_1039	6.19645	0.593024	0.405142	1.46374	0.143264	0.489645	0.310118
SO_1042	10.032	1.37952	0.701723	1.9659	0.04931	0.312371	0.505329
SO_1043	6.53135	0.37804	0.843147	0.448368	0.653888	0.877141	0.0569305
SO_1044	14.7787	-0.273876	0.805311	-0.340087	0.733791	0.917422	0.0374308
SO_1045	16.673	-0.315905	0.267493	-1.18098	0.237609	0.595098	0.225411
SO_1046	8.38621	-0.320409	0.35269	-0.908472	0.363629	0.706807	0.150699
SO_1047	29.4288	-0.754369	0.394547	-1.91199	0.0558776	0.32505	0.48805
SO_1048	54.62	-0.64534	0.481397	-1.34056	0.180065	0.542097	0.265923
SO_1049	8.45721	0.272041	0.363194	0.749023	0.453844	0.768619	0.114289
SO_1051	31.1688	0.0503674	0.306353	0.16441	0.869409	0.966686	0.0147146
SO_1052	15.1959	0.636843	0.332868	1.9132	0.0557227	0.32469	0.488532
SO_1053	7.39464	-0.239322	0.369357	-0.647943	0.517022	0.802855	0.095363
SO_1054	8.17598	0.41069	0.420355	0.977007	0.328566	0.677122	0.169333
SO_1055	14.6511	0.135894	0.29789	0.456189	0.648254	0.873744	0.0586158
SO_1056	21.8325	-0.290569	0.264194	-1.09983	0.271405	0.630127	0.200572
SO_1059	26.0146	0.417728	0.252601	1.6537	0.0981876	0.416126	0.380775
SO_1060	19.4515	1.19767	0.616307	1.9433	NA	NA	#VALUE!
SO_1061	15.9078	0.707633	0.375571	1.88415	0.0595448	0.337046	0.472311
SO_1062	11.6283	-0.522312	0.579575	-0.901199	0.367483	0.710724	0.148299
SO_1063	5.43708	-0.591062	0.457266	-1.2926	0.19615	0.557376	0.253852
SO_1064	25.5949	0.644334	0.685511	0.939932	NA	NA	#VALUE!
SO_1065	42.8427	-0.973272	0.351542	-2.76858	0.00563008	0.0938346	1.02764
SO_1066	25.6826	0.636207	0.27238	2.33573	0.0195051	0.190515	0.720071
SO_1067	4.39656	0.942204	0.507758	1.85561	0.0635086	0.347313	0.459279
SO_1068	7.50911	-0.13275	0.367381	-0.36134	0.717845	0.910861	0.040548
SO_1069	4.5734	-0.089886	0.453535	-0.19819	0.842897	0.954584	0.0201858
SO_1070	83.5551	-1.48594	0.440129	-3.37615	0.000735068	0.0291253	1.53573
SO_1071	10.6825	-0.491964	0.323017	-1.52303	0.127751	0.46579	0.33181
SO_1072	20.0165	0.199616	0.290455	0.687253	0.491924	0.790237	0.102243
SO_1074	16.1772	0.257824	0.280564	0.918949	0.358122	0.7022	0.153539
SO_1075	23.818	0.446963	0.254185	1.75842	0.0786766	0.378333	0.422126
SO_1077	11.6512	-0.164996	0.293305	-0.562539	0.573749	0.836137	0.0777228
SO_1078	4.84437	0.995241	0.513176	1.93937	0.0524559	0.31662	0.499461
SO_1081	8.46843	0.380068	0.373065	1.01877	0.308311	0.66495	0.177211
SO_1082	8.89932	0.436101	0.35463	1.22973	0.218797	0.580877	0.235916
SO_1085	8.12825	-0.305673	0.348981	-0.875903	0.381083	0.720318	0.142476
SO_1086	7.17004	0.0598138	0.395541	0.15122	0.879802	0.96927	0.0135554
SO_1087	12.0641	0.0469521	0.608288	0.0771872	0.938475	0.985398	0.00638818
SO_1090	10.308	0.103083	0.334682	0.308004	0.75808	0.923052	0.0347736
SO_1091	6.05773	0.322621	0.407861	0.791006	0.42894	0.754964	0.122074
SO_1092	6.39578	0.265847	0.408764	0.650367	0.515455	0.801877	0.0958924
SO_1093	10.3282	0.56661	0.352744	1.60629	0.10821	0.433666	0.362845
SO_1094	7.57916	-0.574075	0.40323	-1.42369	0.154536	0.507864	0.294252
SO_1095	12.3539	0.494323	0.295737	1.6715	0.0946238	0.410256	0.386945
SO_1096	25.2387	0.350062	0.262913	1.33147	0.183033	0.5448	0.263763
SO_1097	11.5763	0.00123771	0.311903	0.00396825	0.996834	0.997071	0.00127383
SO_1098	6.1471	-0.374463	0.438717	-0.85354	0.39336	0.729405	0.137031
SO_1099	4.09275	-0.397387	0.481976	-0.824495	0.409658	0.743136	0.128932
SO_1100	13.3701	0.563858	0.305358	1.84655	0.0648124	0.351241	0.454394
SO_1101	12.8029	-0.560536	0.30233	-1.85405	0.0637317	0.347627	0.458886
SO_1102	17.353	-0.0391311	0.293895	-0.133147	0.894078	0.971692	0.0124714
SO_1103	55.3765	-1.03319	0.338899	-3.04868	0.00229849	0.0537232	1.26984
SO_1104	14.2355	0.819649	0.297071	2.75911	0.00579597	0.095463	1.02016
SO_1105	8.11335	0.649451	0.385018	1.68681	0.0916405	0.403872	0.393756
SO_1106	10.4677	0.231071	0.337823	0.683999	0.493976	0.791277	0.101671
SO_1107	10.0086	-0.414085	0.330672	-1.25225	0.210478	0.569959	0.244156
SO_1108	24.1583	0.481872	0.277464	1.7367	0.0824401	0.387736	0.411464
SO_1109	9.38079	-0.117195	0.34204	-0.342636	0.731872	0.917125	0.0375715
SO_1110	17.0288	-1.17659	0.398851	-2.94996	0.00317814	0.0623748	1.20499
SO_1111	8.26165	-0.932218	0.342889	-2.71871	0.00655364	0.101237	0.99466
SO_1112	9.02766	0.0844142	0.411109	0.205333	0.837312	0.952054	0.0213384
SO_1113	19.7298	0.0926872	0.272713	0.339871	0.733953	0.917422	0.0374308
SO_1114	21.1521	-0.566483	0.303502	-1.86649	0.061973	0.34384	0.463644
SO_1115	16.4959	0.00204944	0.278591	0.00735646	0.99413	0.996028	0.00172861
SO_1117	21.2524	0.133958	0.267209	0.501323	0.616144	0.855933	0.0675602
SO_1118	7.99853	-1.50069	0.499821	-3.00246	0.00267809	0.0562399	1.24996
SO_1120	12.1795	-0.00564062	0.346124	-0.0162965	0.986998	0.994814	0.00225801
SO_1121	16.8816	0.35416	0.450128	0.786798	0.4314	0.756986	0.120912
SO_1122	15.2577	0.292114	0.309337	0.944325	0.345004	0.691984	0.159904
SO_1123	2.422	-0.927039	0.650667	-1.42475	0.154229	0.507649	0.294436
SO_1124	3.71949	0.671624	0.555088	1.20994	0.226301	0.586958	0.231393
SO_1125	8.78872	0.0610391	0.391623	0.155862	0.876142	0.96927	0.0135554
SO_1126	458.25	0.396659	0.433496	0.915023	0.360179	0.704918	0.151862
SO_1127	74.3363	0.198478	0.349141	0.568476	0.569712	0.834449	0.0786003
SO_1132	17.8891	-0.57731	0.281289	-2.05237	0.0401336	0.280468	0.552117
SO_1135	8.47713	-0.225406	0.355177	-0.63463	0.52567	0.807298	0.0929663
SO_1136	14.1818	0.39516	0.314978	1.25456	0.209637	0.569151	0.244773
SO_1137	17.4686	-0.292773	0.265676	-1.10199	0.270464	0.628987	0.201358
SO_1139	19.4428	-0.943047	0.313149	-3.0115	0.00259962	0.0555299	1.25547
SO_1140	12.4714	-0.238246	0.295288	-0.806826	0.419767	0.750286	0.124773
SO_1141	17.2987	-0.548671	0.344378	-1.59322	0.11111	0.438594	0.357938
SO_1142	133.255	0.436247	0.434077	1.005	0.314898	0.66705	0.175841
SO_1143	5.88672	0.0936453	0.409883	0.228468	0.819282	0.948629	0.0229038
SO_1144	12.818	0.251968	0.288613	0.873032	0.382646	0.721397	0.141825
SO_1145	12.6856	0.074639	0.306912	0.243193	0.807856	0.944072	0.0249951
SO_1146	7.55709	-0.298031	0.366295	-0.813636	0.415853	0.747362	0.126469
SO_1148	12.7833	-0.448449	0.284525	-1.57613	0.114995	0.444504	0.352124
SO_1149	13.4298	0.0129819	0.282121	0.0460153	0.963298	0.988336	0.00509542
SO_1150	10.8722	-0.00769266	0.320175	-0.0240264	0.980832	0.993712	0.00273968
SO_1151	14.8542	0.256474	0.281455	0.911243	0.362167	0.706756	0.150731
SO_1153	9.0255	0.0173856	0.361526	0.0480896	0.961645	0.988336	0.00509542
SO_1154	9.46897	0.843247	0.345582	2.44008	0.014684	0.161834	0.790929
SO_1155	3.02644	-0.469917	0.534335	-0.879444	0.379161	0.718963	0.143294
SO_1156	18.0905	0.158759	0.295669	0.53695	0.591302	0.844143	0.0735841
SO_1157	10.5988	0.453453	0.360816	1.25675	0.208846	0.569151	0.244773
SO_1158	101.885	-0.976578	0.474616	-2.05762	0.039627	0.278355	0.555401
SO_1159	2.03916	0.258493	0.694528	0.372185	0.709755	0.906319	0.042719
SO_1160	4.07753	-0.16109	0.517244	-0.311439	0.755467	0.923052	0.0347736
SO_1161	10.5842	0.481798	0.411045	1.17213	0.241146	0.596752	0.224206
SO_1162	11.477	-0.581882	0.315606	-1.8437	0.0652275	0.351932	0.453541
SO_1163	6.59601	-1.94564	0.460795	-4.22236	2.4176e-05	0.00225643	2.64658
SO_1164	33.8255	-0.997354	0.337671	-2.95363	0.00314065	0.0619284	1.20811
SO_1165	7.30985	-0.322701	0.355199	-0.908507	0.363611	0.706807	0.150699
SO_1166	7.30735	-0.281071	0.376187	-0.747158	0.454968	0.768619	0.114289
SO_1167	7.69104	0.48736	0.434569	1.12148	0.262083	0.622738	0.205695
SO_1168	14.0125	0.107352	0.311173	0.344992	0.730101	0.916969	0.0376454
SO_1169	6.57103	-0.0852847	0.455721	-0.187142	0.851549	0.959098	0.018137
SO_1170	7.23463	-1.63089	0.43681	-3.73363	0.00018874	0.0118315	1.92696
SO_1171	4.50928	0.277857	0.465485	0.596919	0.550561	0.822692	0.0847627
SO_1172	8.71111	0.288354	0.349205	0.825745	0.408949	0.742258	0.129445
SO_1173	3.70971	-0.217288	0.489058	-0.444299	0.656826	0.878837	0.0560916
SO_1174	43.5115	-0.337993	0.296765	-1.13892	0.254735	0.613836	0.211947
SO_1175	11.5194	-0.345933	0.382815	-0.903654	0.366179	0.709388	0.149116
SO_1176	2.29772	-0.548391	0.688234	-0.796809	0.425562	0.754073	0.122586
SO_1177	10.3293	0.143519	0.324332	0.442506	0.658123	0.879732	0.0556499
SO_1178	10.1058	-0.279923	0.353537	-0.791778	0.42849	0.754964	0.122074
SO_1179	7.8725	-0.723285	0.408938	-1.76869	0.0769455	0.374041	0.427081
SO_1180	12.1648	-0.223449	0.319244	-0.699931	0.48397	0.784805	0.105238
SO_1181	17.1846	-0.168481	0.272146	-0.619082	0.535863	0.814734	0.0889843
SO_1182	11.3844	-0.852285	0.579897	-1.46972	0.141638	0.486774	0.312673
SO_1183	15.4589	-0.161643	0.264854	-0.61031	0.541657	0.817742	0.0873838
SO_1184	9.20592	-0.500828	0.347417	-1.44158	0.149422	0.499928	0.301092
SO_1185	14.1849	0.0438265	0.285379	0.153573	0.877946	0.96927	0.0135554
SO_1187	9.37932	-0.0772444	0.328761	-0.234956	0.814243	0.947672	0.0233418
SO_1188	4.20284	2.12416	0.62326	3.40814	0.000654069	0.0271989	1.56545
SO_1189	4.52458	1.62707	0.634782	2.5632	0.0103712	0.131168	0.882172
SO_1190	10.0542	0.648779	0.483362	1.34222	0.179524	0.540889	0.266892
SO_1191	7.39179	-0.884424	0.405006	-2.18373	0.0289818	0.237278	0.624742
SO_1192	53.1844	-1.13953	0.360469	-3.16126	0.0015709	0.0442805	1.35379
SO_1193	14.632	0.518336	0.333261	1.55535	0.119864	0.451482	0.345359
SO_1194	7.1276	0.419444	0.379315	1.10579	0.268817	0.627239	0.202567
SO_1195	3.18299	-0.50663	0.537392	-0.942755	0.345806	0.692791	0.159398
SO_1196	97.4045	-0.71941	0.381403	-1.88622	0.0592655	0.336323	0.473243
SO_1197	84.7446	-0.542428	0.355645	-1.5252	0.12721	0.464998	0.332549
SO_1198	6.6411	0.160717	0.419809	0.382833	0.701843	0.903389	0.044125
SO_1199	19.4396	0.0553383	0.259441	0.213298	0.831094	0.950582	0.0220104
SO_1200	151.498	-1.61818	0.543083	-2.97962	0.00288606	0.0597115	1.22394
SO_1201	29.8421	-1.52109	0.429629	-3.54046	0.000399425	0.0204401	1.68952
SO_1202	8.46026	-1.02645	0.405862	-2.52906	0.011437	0.137447	0.861865
SO_1203	37.6453	-0.528409	0.316888	-1.66749	0.0954162	0.411868	0.385241
SO_1204	80.001	-0.105312	0.352187	-0.299024	0.764922	0.924244	0.0342134
SO_1205	2.62742	0.16413	0.61945	0.264961	0.791039	0.936669	0.0284139
SO_1206	9.22738	-0.455231	0.353204	-1.28886	0.197446	0.558638	0.252869
SO_1207	30.6194	-0.447369	0.460896	-0.97065	0.331722	0.678845	0.16823
SO_1208	21.0121	-0.100016	0.250651	-0.399025	0.689875	0.895712	0.0478314
SO_1209	52.8973	-0.231155	0.347854	-0.664518	0.506359	0.798077	0.0979551
SO_1210	14.8375	0.00271446	0.321357	0.00844687	0.99326	0.995938	0.00176783
SO_1211	26.2472	-0.422653	0.276968	-1.526	0.12701	0.464722	0.332806
SO_1213	7.51345	-0.122126	0.373254	-0.327193	0.743522	0.918964	0.0367013
SO_1214	26.9422	0.0903485	0.295539	0.305708	0.759827	0.923111	0.0347461
SO_1215	30.9352	-0.289125	0.316841	-0.912524	0.361493	0.705844	0.151291
SO_1217	8.82727	1.57984	0.385269	4.10061	4.12062e-05	0.00332819	2.47779
SO_1218	24.4268	0.167594	0.33612	0.498615	0.61805	0.856468	0.067289
SO_1219	24.8315	0.306516	0.327037	0.937253	0.348629	0.695199	0.157891
SO_1221	17.905	0.60549	0.416466	1.45388	0.145981	0.493251	0.306932
SO_1222	13.109	-0.313468	0.296415	-1.05753	0.290269	0.648082	0.18837
SO_1223	6.03562	0.314468	0.452591	0.694817	0.48717	0.787876	0.103542
SO_1224	9.48903	-0.0171599	0.321425	-0.0533871	0.957424	0.987447	0.00548604
SO_1225	21.0186	0.373251	0.250148	1.49212	0.135667	0.479559	0.319158
SO_1226	14.2318	0.602028	0.281207	2.14087	0.0322842	0.251099	0.600154
SO_1227	5.35323	-1.07364	0.498841	-2.15226	0.0313769	0.246262	0.608602
SO_1228	9.9069	-0.674901	0.353865	-1.90723	0.0564907	0.327709	0.484512
SO_1229	9.34325	0.327266	0.333625	0.98094	0.326623	0.675865	0.17014
SO_1230	26.5202	0.284612	0.271875	1.04685	0.29517	0.648574	0.188041
SO_1231	6.2238	0.469324	0.435578	1.07747	0.281269	0.640532	0.193459
SO_1232	16.1838	0.383483	0.328108	1.16877	0.242495	0.597699	0.223518
SO_1233	7.99199	0.589265	0.399801	1.4739	0.14051	0.484699	0.314528
SO_1234	1.77503	-0.240826	0.710375	-0.339012	0.734601	NA	#VALUE!
SO_1236	18.2168	-0.361312	0.262774	-1.37499	0.169135	0.526138	0.2789
SO_1237	5.60411	-0.529905	0.45033	-1.1767	0.239314	0.595098	0.225411
SO_1238	12.1241	0.280196	0.303315	0.923779	0.355601	0.700788	0.154413
SO_1239	10.4882	0.71142	0.348153	2.04341	0.0410119	0.281454	0.550593
SO_1241	9.38535	0.0904517	0.367265	0.246285	0.805462	0.943111	0.0254371
SO_1242	26.5846	-0.705591	0.311818	-2.26283	0.0236463	0.215124	0.667311
SO_1244	9.41681	0.378257	0.389676	0.970696	0.3317	0.678845	0.16823
SO_1245	18.9179	-0.176326	0.310626	-0.567646	0.570275	0.834575	0.0785347
SO_1247	11.7158	0.255252	0.303718	0.840424	0.400671	0.733283	0.134729
SO_1248	5.46962	0.196152	0.41669	0.470738	0.637828	0.868821	0.0610698
SO_1249	8.29763	0.226596	0.357543	0.633757	0.526239	0.807298	0.0929663
SO_1250	4.95004	0.444852	0.479417	0.927903	0.353458	0.699257	0.155363
SO_1251	1.0585	0.016932	1.00406	0.0168635	0.986546	NA	#VALUE!
SO_1252	18.3264	-0.529768	0.301319	-1.75816	0.0787197	0.378333	0.422126
SO_1254	11.7316	-0.314264	0.312177	-1.00669	0.314085	0.66705	0.175841
SO_1255	16.6504	-0.362739	0.299124	-1.21267	0.225256	0.586958	0.231393
SO_1256	4.32627	0.422216	0.488445	0.864409	0.387364	0.724689	0.139848
SO_1258	33.8072	-0.734176	0.32691	-2.24581	0.0247164	0.221341	0.654939
SO_1259	5.89424	0.233573	0.482986	0.483602	0.628669	0.863443	0.0637664
SO_1260	8.03522	-0.199233	0.349751	-0.569641	0.568921	0.834449	0.0786003
SO_1261	9.35862	-0.0928561	0.329603	-0.281721	0.778157	0.931932	0.0306156
SO_1262	4.65119	0.103625	0.458597	0.225961	0.821231	0.949281	0.022605
SO_1264	14.3529	0.321661	0.35321	0.910679	0.362465	0.706756	0.150731
SO_1265	26.8458	-0.95762	0.258932	-3.69834	0.000217011	0.0128373	1.89153
SO_1267	30.5655	-0.558017	0.295393	-1.88907	0.0588831	0.335107	0.474816
SO_1268	17.9294	0.372868	0.314147	1.18692	0.235258	0.593687	0.226443
SO_1269	12.0284	-0.236093	0.317324	-0.744012	0.456869	0.769281	0.113915
SO_1270	20.4678	-0.297983	0.265903	-1.12064	0.26244	0.622738	0.205695
SO_1271	8.06665	0.164036	0.366993	0.446973	0.654895	0.877661	0.056673
SO_1272	7.53418	0.131836	0.401009	0.32876	0.742337	0.918856	0.0367523
SO_1273	7.33428	0.324442	0.374938	0.865321	0.386862	0.724576	0.139916
SO_1274	23.4376	-0.573101	0.3341	-1.71536	0.0862795	0.394321	0.40415
SO_1275	22.3318	0.0805783	0.301304	0.267432	0.789137	0.935735	0.0288471
SO_1276	12.3888	0.742278	0.331567	2.2387	0.0251756	0.223546	0.650633
SO_1277	25.3321	-0.0916803	0.259736	-0.352974	0.724108	0.913289	0.0393918
SO_1278	34.6465	0.103102	0.250779	0.411129	0.680978	0.890722	0.050258
SO_1280	10.7538	-0.0841552	0.334256	-0.251769	0.80122	0.940858	0.0264759
SO_1281	5.41368	0.211789	0.433726	0.4883	0.625337	0.861183	0.0649045
SO_1282	6.8384	0.363265	0.413545	0.878416	0.379718	0.718963	0.143294
SO_1284	50.5107	0.0887801	0.344099	0.258007	0.796401	0.939839	0.0269467
SO_1286	37.5463	-0.153236	0.312236	-0.490771	0.623589	0.860576	0.0652108
SO_1287	181.911	-0.934091	0.548824	-1.70198	0.0887582	0.399983	0.397958
SO_1288	18.4347	-1.22724	0.655817	-1.87131	0.0613026	0.342576	0.465243
SO_1289	10.3879	-0.326674	0.306022	-1.06749	0.285752	0.641889	0.19254
SO_1290	6.55135	-0.684765	0.37903	-1.80663	0.0708204	0.361856	0.441464
SO_1291	3.88524	-0.376897	0.523724	-0.719648	0.471742	0.777824	0.109119
SO_1292	5.43457	0.0526045	0.422689	0.124452	0.900957	0.975012	0.0109901
SO_1293	9.47202	0.392918	0.34826	1.12823	0.259222	0.61895	0.208344
SO_1294	7.4243	-0.759154	0.371076	-2.04582	0.0407739	0.281421	0.550643
SO_1295	475.609	0.654071	0.437496	1.49503	0.134906	0.479559	0.319158
SO_1296	11.5773	0.258758	0.333314	0.776319	0.43756	0.761138	0.118536
SO_1297	21.9576	-0.0419102	0.258753	-0.16197	0.871329	0.967376	0.0144048
SO_1298	10.3715	0.513451	0.328648	1.56231	0.118215	0.448542	0.348197
SO_1299	14.1042	0.169535	0.308678	0.549231	0.582847	0.841215	0.0750928
SO_1300	32.8897	-0.241065	0.388327	-0.620777	0.534746	0.814556	0.0890793
SO_1301	19.323	-0.343691	0.307511	-1.11766	0.263713	0.623659	0.205053
SO_1302	12.9521	-0.323264	0.287054	-1.12615	0.260104	0.619998	0.20761
SO_1303	6.89123	0.0515555	0.369075	0.139688	0.888906	0.969789	0.0133226
SO_1304	7.54622	-0.578235	0.391309	-1.47769	0.13949	0.48338	0.315711
SO_1305	2.45557	0.718653	0.656236	1.09511	0.273466	0.632815	0.198723
SO_1306	3.92336	0.632082	0.540224	1.17004	0.241986	0.597146	0.22392
SO_1307	9.58213	-0.2469	0.334937	-0.737153	0.461029	0.771751	0.112523
SO_1309	32.0216	0.183601	0.300656	0.610669	0.541419	0.817677	0.0874183
SO_1310	20.4008	0.442923	0.367076	1.20663	0.227576	0.587107	0.231283
SO_1311	16.7616	0.817364	0.29892	2.73439	0.00624967	0.0986789	1.00578
SO_1313	9.50126	0.657636	0.333879	1.96968	0.0488749	0.311221	0.506931
SO_1314	16.1527	0.110228	0.292245	0.377176	0.706043	0.904258	0.0437077
SO_1315	24.3748	0.0210231	0.326931	0.0643043	0.948728	0.987447	0.00548604
SO_1317	30.048	-0.412808	0.368265	-1.12095	0.262308	0.622738	0.205695
SO_1318	4.47483	-0.32795	0.462771	-0.708667	0.478531	0.780775	0.107474
SO_1319	4.2657	-0.0344425	0.494966	-0.0695857	0.944523	0.987307	0.00554789
SO_1320	1.86874	-0.450991	0.81576	-0.552848	0.580367	0.840016	0.0757125
SO_1321	7.77719	0.390936	0.359857	1.08637	0.277317	0.635078	0.197173
SO_1322	8.81771	-0.613644	0.392641	-1.56286	0.118085	0.448542	0.348197
SO_1324	16.4584	0.56919	0.270131	2.10709	0.0351099	0.263795	0.578733
SO_1325	52.8385	0.579381	0.318925	1.81667	0.0692683	0.360002	0.443696
SO_1326	13.3263	-0.199401	0.304081	-0.655751	0.511984	0.799679	0.0970843
SO_1327	21.9264	-0.494026	0.428908	-1.15182	0.249394	0.608278	0.215898
SO_1328	14.0509	-0.742761	0.386055	-1.92398	0.0543577	0.322461	0.491523
SO_1329	9.67393	-0.483382	0.314427	-1.53735	0.124209	0.459222	0.337977
SO_1330	7.09041	0.0817024	0.361867	0.22578	0.821373	0.949281	0.022605
SO_1331	10.0731	-0.871631	0.323878	-2.69124	0.0071188	0.105611	0.976289
SO_1332	20.9984	0.249682	0.246215	1.01408	0.310545	0.666133	0.176439
SO_1333	8.35127	0.058995	0.357944	0.164816	0.869088	0.966686	0.0147146
SO_1334	10.3234	-0.0717489	0.340317	-0.210829	0.83302	0.950582	0.0220104
SO_1335	10.2289	0.384966	0.361864	1.06384	0.2874	0.643776	0.191265
SO_1336	9.03005	0.0433944	0.365836	0.118617	0.905579	0.977494	0.00988577
SO_1337	3.24076	-0.259367	0.558364	-0.464512	0.642281	0.871129	0.0599173
SO_1338	6.31761	1.26354	0.426421	2.96312	0.00304533	0.0617893	1.20909
SO_1339	2.80718	-0.806405	0.62404	-1.29223	0.196276	0.557376	0.253852
SO_1340	2.6938	-0.0168402	0.647159	-0.0260217	0.97924	0.992952	0.00307166
SO_1341	20.1871	-0.0734519	0.243764	-0.301324	0.763167	0.923452	0.0345856
SO_1342	379.947	-1.33205	0.409043	-3.25649	0.00112797	0.0367247	1.43504
SO_1343	107.677	-1.21609	0.351499	-3.45972	0.000540737	0.0244204	1.61225
SO_1344	45.4459	-1.31661	0.36824	-3.57541	0.000349673	0.0190731	1.71958
SO_1345	11.4262	-1.10374	0.326268	-3.38293	0.000717178	0.0286871	1.54231
SO_1346	29.7066	0.0994483	0.2805	0.354539	0.722935	0.91274	0.039653
SO_1347	9.54664	0.0958739	0.335365	0.285879	0.774971	0.930497	0.0312851
SO_1348	7.56706	-0.0243838	0.393696	-0.0619355	0.950614	0.987447	0.00548604
SO_1349	9.8902	0.607182	0.329395	1.84333	0.0652815	0.351932	0.453541
SO_1350	6.55717	0.550826	0.444241	1.23993	0.215003	0.57334	0.241587
SO_1351	7.39063	-0.519941	0.429984	-1.20921	0.226582	0.586958	0.231393
SO_1352	2.74978	0.5712	0.621817	0.918599	0.358305	0.702231	0.15352
SO_1353	5.91702	-0.786686	0.408501	-1.92579	0.0541307	0.322461	0.491523
SO_1354	10.6471	-0.0467658	0.321313	-0.145546	0.88428	0.96927	0.0135554
SO_1355	10.8369	-0.0661035	0.322931	-0.204699	0.837808	0.952054	0.0213384
SO_1356	31.4721	-0.6457	0.259396	-2.48924	0.0128016	0.145709	0.836513
SO_1357	19.112	-0.887288	0.637472	-1.39189	0.163957	0.520914	0.283234
SO_1358	46.2855	-0.878968	0.511858	-1.71721	0.0859406	0.394321	0.40415
SO_1359	58.2003	-0.533497	0.508631	-1.04889	0.294229	0.648379	0.188171
SO_1360	11.306	-0.137762	0.587732	-0.234396	0.814678	0.947672	0.0233418
SO_1361	7.21421	-0.127938	0.363867	-0.351608	0.725133	0.913293	0.0393898
SO_1362	10.0959	0.532496	0.319879	1.66468	0.0959771	0.412003	0.385099
SO_1363	16.5106	0.809018	0.341354	2.37003	0.0177867	0.183765	0.735737
SO_1364	9.85044	0.283562	0.381076	0.744109	0.45681	0.769281	0.113915
SO_1365	2.8222	0.688213	0.589542	1.16737	0.243061	0.59776	0.223473
SO_1366	12.1708	0.0602595	0.359019	0.167845	0.866705	0.96556	0.0152207
SO_1367	17.0683	0.0210821	0.27762	0.0759387	0.939468	0.985465	0.00635879
SO_1368	19.5385	-0.0187489	0.295868	-0.0633691	0.949473	0.987447	0.00548604
SO_1369	14.4977	-0.0678197	0.293048	-0.231429	0.816982	0.947791	0.0232875
SO_1370	8.20975	0.319431	0.35956	0.888394	0.374329	0.715278	0.145525
SO_1371	3.15294	1.08691	0.599757	1.81226	0.0699467	0.361765	0.441573
SO_1372	2.8644	1.03417	0.619753	1.66869	0.0951796	0.41127	0.385873
SO_1373	4.0712	-0.742941	0.554439	-1.33999	0.18025	0.542097	0.265923
SO_1374	4.98046	-0.330493	0.428035	-0.772118	0.440045	0.761885	0.11811
SO_1375	14.7764	-0.226705	0.307192	-0.737992	0.46052	0.771598	0.112609
SO_1376	6.74801	0.123563	0.40278	0.306776	0.759014	0.923052	0.0347736
SO_1377	20.0211	0.257389	0.27886	0.923004	0.356005	0.700994	0.154286
SO_1378	6.99851	0.174493	0.388663	0.448958	0.653462	0.87685	0.0570747
SO_1379	2.96689	-0.821518	0.539046	-1.52402	0.127503	0.465662	0.331929
SO_1380	6.02325	-0.102486	0.411935	-0.248791	0.803523	0.941891	0.0259994
SO_1381	13.9249	-0.579657	0.593899	-0.976018	0.329055	0.677467	0.169112
SO_1382	8.89382	0.197476	0.348607	0.566472	0.571073	0.834575	0.0785347
SO_1383	13.6524	0.388222	0.27976	1.38769	0.16523	0.522696	0.28175
SO_1385	18.7509	-0.0288203	0.289428	-0.0995768	0.92068	0.981496	0.00811168
SO_1387	11.2207	-0.422961	0.304538	-1.38886	0.164874	0.522342	0.282045
SO_1388	15.7126	-0.329224	0.272169	-1.20963	0.226422	0.586958	0.231393
SO_1389	10.3847	0.385465	0.308217	1.25063	0.211071	0.57008	0.244064
SO_1390	7.84626	-0.667182	0.370649	-1.80004	0.0718551	0.363166	0.439894
SO_1391	10.8047	0.566891	0.323634	1.75165	0.0798348	0.380566	0.41957
SO_1392	5.75254	0.613136	0.43671	1.40399	0.160322	0.515977	0.287369
SO_1393	10.2479	-0.234765	0.428273	-0.548167	0.583577	0.841215	0.0750928
SO_1394	5.7569	0.050873	0.473362	0.107472	0.914415	0.980276	0.00865149
SO_1395	3.59616	-0.0192069	0.501993	-0.0382613	0.969479	0.989154	0.00473594
SO_1396	6.76423	0.381718	0.405114	0.942248	0.346066	0.692791	0.159398
SO_1397	4.47017	-0.353214	0.488081	-0.723678	0.469263	0.777824	0.109119
SO_1399	4.03701	-0.150719	0.522888	-0.288244	0.77316	0.929385	0.0318043
SO_1400	10.3212	-0.0466778	0.336169	-0.138852	0.889567	0.97017	0.0131524
SO_1401	15.2253	0.112474	0.302837	0.3714	0.71034	0.906319	0.042719
SO_1402	4.83698	-0.206773	0.467814	-0.441998	0.658491	0.879943	0.0555453
SO_1403	9.92132	0.254563	0.325423	0.782254	0.434066	0.758035	0.12031
SO_1404	3.85952	-0.708946	0.60503	-1.17175	0.241296	0.596752	0.224206
SO_1405	9.29989	1.0623	0.376417	2.82213	0.00477061	0.0827958	1.08199
SO_1406	2.11871	0.417121	0.678417	0.614845	0.538657	0.815559	0.0885447
SO_1407	1.11419	-1.10608	1.03996	-1.06358	0.28752	NA	#VALUE!
SO_1408	20.4578	0.558513	0.255611	2.18501	0.0288878	0.237278	0.624742
SO_1409	3.38737	0.472691	0.533288	0.886372	0.375417	0.71573	0.145251
SO_1410	9.33059	0.247141	0.403867	0.611938	0.540579	0.817584	0.0874676
SO_1411	7.98036	0.0607098	0.420314	0.144439	0.885154	0.96927	0.0135554
SO_1412	9.51803	-0.54976	0.33286	-1.65162	0.0986117	0.416126	0.380775
SO_1413	1.85042	-0.791302	0.765435	-1.03379	0.301232	NA	#VALUE!
SO_1414	15.3534	0.0204076	0.321638	0.0634489	0.949409	0.987447	0.00548604
SO_1415	7.27596	0.333661	0.397775	0.838816	0.401572	0.733306	0.134715
SO_1416	5.71732	1.01742	0.43357	2.3466	0.0189455	0.188074	0.72567
SO_1417	15.7706	0.271718	0.280147	0.969912	0.33209	0.67896	0.168156
SO_1418	9.88243	0.538334	0.368513	1.46083	0.144063	0.491921	0.308104
SO_1419	11.265	1.11703	0.370842	3.01215	0.00259406	0.0555299	1.25547
SO_1420	9.58971	-0.0650156	0.350299	-0.1856	0.852758	0.959182	0.0180991
SO_1421	14.3245	0.516276	0.346369	1.49054	0.136082	0.479559	0.319158
SO_1422	7.12373	0.237401	0.384409	0.617575	0.536856	0.815477	0.0885883
SO_1424	19.2439	-0.105609	0.288886	-0.365572	0.714684	0.908314	0.0417642
SO_1425	17.4092	0.584676	0.279495	2.0919	0.0364471	0.269979	0.568671
SO_1427	11.1035	-0.347099	0.303016	-1.14548	0.252009	0.610802	0.2141
SO_1428	22.1901	-0.362943	0.2988	-1.21467	0.224492	0.586725	0.231565
SO_1429	31.6295	-0.382606	0.300814	-1.2719	0.203408	0.563596	0.249032
SO_1430	6.08511	-0.350541	0.409335	-0.856367	0.391795	0.728437	0.137608
SO_1431	4.567	0.291522	0.456426	0.638706	0.523014	0.805793	0.0937768
SO_1432	3.66777	-0.646145	0.499121	-1.29456	0.19547	0.556971	0.254167
SO_1434	17.8444	-0.0795341	0.272587	-0.291775	0.770459	0.927998	0.0324532
SO_1439	18.5209	-0.470822	0.268845	-1.75128	0.0798983	0.380566	0.41957
SO_1440	11.6462	0.106553	0.342666	0.310952	0.755837	0.923052	0.0347736
SO_1441	10.6664	-0.1781	0.341697	-0.521223	0.602212	0.850467	0.0703426
SO_1442	13.8883	0.126519	0.295897	0.427578	0.668958	0.884864	0.0531234
SO_1443	6.37768	0.158291	0.382855	0.41345	0.679277	0.889501	0.0508536
SO_1444	2.30661	-0.270401	0.645032	-0.419205	0.675066	0.886859	0.0521454
SO_1445	4.42435	-0.43529	0.513895	-0.847042	0.396972	0.731651	0.135696
SO_1447	4.46684	1.23383	0.539671	2.28627	0.0222386	0.208487	0.680921
SO_1448	3.55197	0.573073	0.575734	0.995378	0.319553	0.671396	0.173021
SO_1450	2.57048	1.53697	0.69099	2.2243	0.0261283	0.224773	0.648255
SO_1451	2.93339	0.626833	0.579081	1.08246	0.279048	0.636957	0.19589
SO_1453	2.32621	0.647795	0.662503	0.977798	0.328174	0.676788	0.169547
SO_1454	2.78472	0.0533657	0.615465	0.0867079	0.930904	0.983844	0.00707382
SO_1455	2.29187	0.764839	0.679512	1.12557	0.260347	0.620226	0.20745
SO_1456	5.61974	-0.0216866	0.426811	-0.0508107	0.959476	0.987736	0.00535914
SO_1457	31.9649	-0.184538	0.252021	-0.732234	0.464025	0.774913	0.110747
SO_1458	10.6835	0.385968	0.30921	1.24824	0.211944	0.57013	0.244026
SO_1459	5.82335	-0.0784553	0.409241	-0.191709	0.84797	0.957643	0.0187965
SO_1460	13.508	0.295378	0.301897	0.978406	0.327873	0.676788	0.169547
SO_1461	40.8505	0.474636	0.244866	1.93835	0.0525807	0.31662	0.499461
SO_1462	19.1236	0.169579	0.25207	0.672745	0.501109	0.795712	0.099244
SO_1463	59.7962	0.438848	0.26148	1.67832	0.0932843	0.406847	0.390568
SO_1467	11.576	-0.419212	0.336421	-1.24609	0.21273	0.57013	0.244026
SO_1468	12.7613	-0.194885	0.297382	-0.655336	0.512251	0.799679	0.0970843
SO_1469	1.7176	-0.778841	0.73696	-1.05683	0.290589	NA	#VALUE!
SO_1470	6.09178	0.342627	0.433874	0.789693	0.429707	0.754966	0.122073
SO_1471	13.2383	0.496686	0.324057	1.53271	0.125347	0.461341	0.335978
SO_1473	21.2235	-1.18971	0.371058	-3.20627	0.00134466	0.0412795	1.38427
SO_1474	7.6603	-0.452668	0.393287	-1.15099	0.249737	0.60843	0.215789
SO_1475	3.38846	-0.600799	0.510484	-1.17692	0.239227	0.595098	0.225411
SO_1476	13.0358	-0.625557	0.429727	-1.45571	0.145473	0.493251	0.306932
SO_1478	16.3302	-0.980196	0.331536	-2.95653	0.00311124	0.0619284	1.20811
SO_1479	0.831278	-0.540139	1.14316	-0.472497	0.636572	NA	#VALUE!
SO_1480	15.326	0.377808	0.2729	1.38442	0.16623	0.523529	0.281059
SO_1481	26.4179	-0.555298	0.267509	-2.07582	0.0379111	0.273585	0.562908
SO_1482	25.7418	0.84472	0.316025	2.67295	0.00751869	0.108784	0.963435
SO_1483	14.1164	0.223485	0.327505	0.682387	0.494994	0.791613	0.101487
SO_1484	16.6734	-0.264627	0.285316	-0.927489	0.353673	0.699352	0.155304
SO_1486	5.52911	0.384022	0.480321	0.79951	0.423995	0.752018	0.123772
SO_1487	3.28471	-0.400964	0.556605	-0.720375	0.471294	0.777824	0.109119
SO_1489	9.95957	0.473852	0.343968	1.37761	0.168325	0.526015	0.279002
SO_1490	27.3389	0.0372596	0.30668	0.121494	0.9033	0.975787	0.0106449
SO_1492	6.99896	0.405756	0.4213	0.963105	0.335495	0.682032	0.166195
SO_1493	14.0904	0.010221	0.333489	0.0306486	0.97555	0.990885	0.0039768
SO_1494	17.8343	0.641338	0.329425	1.94684	0.0515536	0.315175	0.501448
SO_1495	14.1033	0.455938	0.308464	1.47809	0.139384	0.48338	0.315711
SO_1496	18.428	0.266789	0.252624	1.05607	0.290935	0.648082	0.18837
SO_1498	8.19586	0.431286	0.418197	1.0313	0.302401	0.656713	0.182625
SO_1499	10.8867	0.221175	0.33211	0.66597	0.505431	0.797209	0.0984277
SO_1500	29.121	0.412143	0.259527	1.58806	0.112274	0.441889	0.354687
SO_1501	11.6569	-0.304178	0.306977	-0.990881	0.321743	0.674906	0.170757
SO_1502	6.90184	0.253875	0.375029	0.676947	0.49844	0.793538	0.100432
SO_1503	6.21668	-0.252148	0.398637	-0.632525	0.527044	0.807799	0.0926966
SO_1504	7.56766	0.167789	0.381152	0.440216	0.659781	0.880617	0.0552129
SO_1505	18.1253	0.315677	0.290407	1.08701	0.277031	0.635078	0.197173
SO_1506	13.6447	0.0138008	0.308362	0.0447551	0.964302	0.988336	0.00509542
SO_1507	20.653	-0.22808	0.243148	-0.938029	0.348229	0.694842	0.158114
SO_1508	2.65106	0.704606	0.654195	1.07706	0.281454	0.640532	0.193459
SO_1510	6.61098	1.22982	0.429708	2.86199	0.00420996	0.0768053	1.11461
SO_1511	6.89425	0.748488	0.403594	1.85456	0.0636594	0.347627	0.458886
SO_1512	5.40481	-0.377845	0.412293	-0.916448	0.359432	0.703783	0.152561
SO_1513	3.75711	-0.0634215	0.544119	-0.116558	0.90721	0.977748	0.00977318
SO_1518	45.0939	-0.212516	0.441299	-0.481569	0.630112	0.86373	0.0636218
SO_1519	165.458	-0.0117216	0.540982	-0.0216673	0.982713	0.994074	0.00258119
SO_1520	155.032	-0.307091	0.521158	-0.589247	0.555696	0.826459	0.0827785
SO_1521	32.3054	0.246481	0.260883	0.944796	0.344763	0.691833	0.159999
SO_1522	15.9689	0.058747	0.281343	0.208809	0.834597	0.950979	0.0218291
SO_1523	17.2598	0.037691	0.29083	0.129598	0.896884	0.972358	0.0121739
SO_1524	42.5685	-0.638835	0.432955	-1.47552	0.140072	0.484201	0.314974
SO_1525	28.4107	-0.190826	0.280008	-0.681501	0.495554	0.791708	0.101435
SO_1526	9.66862	-0.361588	0.349912	-1.03337	0.301432	0.655462	0.183453
SO_1527	2.47781	-0.973068	0.61517	-1.58179	0.113698	0.443737	0.352874
SO_1529	32.2152	-0.539972	0.288372	-1.87248	0.0611399	0.342576	0.465243
SO_1530	11.1608	-0.0816139	0.314189	-0.25976	0.795049	0.939562	0.0270745
SO_1531	31.7152	-0.718835	0.238534	-3.01355	0.00258211	0.0555299	1.25547
SO_1532	6.7768	-0.511382	0.494951	-1.0332	0.301512	0.655462	0.183453
SO_1533	12.242	-0.0253944	0.315973	-0.0803688	0.935944	0.985398	0.00638818
SO_1534	6.82015	-1.09883	0.435997	-2.52027	0.0117265	0.13866	0.85805
SO_1535	3.29511	0.389942	0.549211	0.710003	0.477702	0.780775	0.107474
SO_1536	13.5537	-0.262381	0.338784	-0.774479	0.438647	0.761138	0.118536
SO_1538	52.4331	-0.393326	0.329684	-1.19304	0.232854	0.59063	0.228685
SO_1539	27.1311	0.285352	0.256088	1.11428	0.265161	0.624344	0.204576
SO_1542	10.8258	-0.244739	0.304672	-0.803286	0.42181	0.750836	0.124455
SO_1543	8.30413	0.191105	0.365528	0.522818	0.601101	0.850328	0.0704137
SO_1546	9.31361	-0.142772	0.369798	-0.386081	0.699437	0.901945	0.0448201
SO_1547	9.14196	0.835	0.353306	2.36339	0.0181084	0.185196	0.732369
SO_1548	2.49256	1.75449	0.797167	2.20091	0.0277423	0.231186	0.636039
SO_1549	6.5486	0.0878894	0.393228	0.223507	0.823141	0.949457	0.0225246
SO_1550	13.5431	0.469998	0.278284	1.68891	0.0912362	0.403872	0.393756
SO_1551	22.1455	-0.0822199	0.29575	-0.278005	0.781009	0.932478	0.0303613
SO_1552	20.9789	-0.140246	0.240989	-0.58196	0.560594	0.829924	0.0809618
SO_1554	15.137	0.0570803	0.329746	0.173104	0.86257	0.963592	0.0161068
SO_1556	8.85858	0.371224	0.342103	1.08512	0.277867	0.635146	0.197126
SO_1557	7.16568	0.331259	0.418492	0.791554	0.428621	0.754964	0.122074
SO_1558	7.96907	-0.151946	0.352694	-0.430816	0.666602	0.883474	0.0538065
SO_1559	16.1546	-0.124164	0.272204	-0.456143	0.648287	0.873744	0.0586158
SO_1560	15.2312	-0.122409	0.397612	-0.30786	0.758188	0.923052	0.0347736
SO_1561	26.3286	-0.137902	0.289066	-0.477062	0.633318	0.865705	0.0626302
SO_1562	6.82479	0.451275	0.437356	1.03182	0.302155	0.656519	0.182753
SO_1563	8.9189	0.119752	0.364526	0.328513	0.742524	0.918856	0.0367523
SO_1565	13.6381	0.0480643	0.306289	0.156925	0.875304	0.96927	0.0135554
SO_1566	5.90587	0.196969	0.428682	0.459475	0.645893	0.873671	0.0586519
SO_1568	29.6611	-0.096869	0.517602	-0.18715	0.851543	0.959098	0.018137
SO_1569	5.50152	-0.0083667	0.416177	-0.0201037	0.983961	0.994139	0.00255301
SO_1570	17.3518	0.200647	0.285122	0.703726	0.481604	0.782865	0.106313
SO_1571	26.0864	0.365919	0.30165	1.21306	0.225107	0.586958	0.231393
SO_1572	15.7187	-0.481779	0.395574	-1.21792	0.223253	0.584214	0.233428
SO_1575	11.6858	0.0573241	0.306559	0.186992	0.851667	0.959098	0.018137
SO_1576	10.0869	1.1755	0.399275	2.94408	0.0032392	0.0624067	1.20477
SO_1577	7.95164	0.097256	0.442495	0.21979	0.826035	0.950437	0.0220765
SO_1578	5.51842	0.305193	0.440502	0.692831	0.488416	0.788979	0.102934
SO_1579	7.88135	0.709185	0.354239	2.002	0.0452853	0.29765	0.526295
SO_1580	20.6915	0.800324	0.260588	3.07123	0.00213179	0.0520553	1.28354
SO_1581	16.337	-0.580435	0.354251	-1.63848	0.101321	0.420117	0.37663
SO_1582	6.30829	0.378804	0.39382	0.96187	0.336115	0.682632	0.165813
SO_1583	12.1845	-0.0343645	0.298724	-0.115038	0.908415	0.978216	0.00956512
SO_1585	5.52609	0.186919	0.409766	0.456161	0.648274	0.873744	0.0586158
SO_1586	4.60564	-0.402983	0.462966	-0.870437	0.384061	0.721726	0.141628
SO_1587	4.68181	-0.471205	0.481868	-0.97787	0.328139	0.676788	0.169547
SO_1588	2.60312	-0.244959	0.640768	-0.38229	0.702246	0.903389	0.044125
SO_1589	17.5107	1.81609	0.740816	2.45148	NA	NA	#VALUE!
SO_1590	7.11845	0.746398	0.519163	1.4377	0.15052	0.501337	0.299871
SO_1591	7.19769	0.180049	0.384415	0.468372	0.639519	0.868989	0.0609857
SO_1595	10.4312	0.257804	0.344023	0.749379	0.453629	0.768619	0.114289
SO_1597	11.9524	0.337115	0.3037	1.11003	0.266988	0.625403	0.20384
SO_1599	40.7156	0.336956	0.298308	1.12956	0.258662	0.61895	0.208344
SO_1600	11.6923	0.390285	0.325764	1.19806	0.230893	0.588441	0.230297
SO_1602	47.5117	0.519852	0.299917	1.73332	0.0830389	0.389585	0.409398
SO_1603	7.4437	0.539841	0.371662	1.45251	0.146361	0.493251	0.306932
SO_1604	10.6027	-0.412744	0.347814	-1.18668	0.235354	0.593687	0.226443
SO_1605	6.61978	0.158391	0.500449	0.316497	0.751625	0.921432	0.0355368
SO_1606	13.422	0.255507	0.343746	0.7433	0.4573	0.76942	0.113836
SO_1607	8.364	0.0144153	0.334694	0.0430702	0.965646	0.988957	0.00482272
SO_1608	12.929	-0.391421	0.294441	-1.32937	0.183726	0.5448	0.263763
SO_1609	3.83018	0.257703	0.593261	0.434384	0.66401	0.881739	0.05466
SO_1610	5.89306	-0.0258473	0.415064	-0.0622732	0.950345	0.987447	0.00548604
SO_1611	4.55186	-0.221533	0.460874	-0.480681	0.630744	0.864314	0.0633284
SO_1612	3.41939	-0.243654	0.554019	-0.439793	0.660087	0.880617	0.0552129
SO_1613	3.216	-0.34379	0.58186	-0.590846	0.554624	0.826328	0.0828475
SO_1614	3.21542	0.256897	0.584436	0.439564	0.660253	0.880617	0.0552129
SO_1615	3.72351	0.754248	0.548715	1.37457	0.169264	0.526138	0.2789
SO_1616	12.8159	-0.422547	0.290684	-1.45363	0.146048	0.493251	0.306932
SO_1617	1.8871	1.30843	0.759105	1.72365	0.0847709	0.392767	0.405865
SO_1618	8.9077	-0.0132391	0.331738	-0.0399082	0.968166	0.989154	0.00473594
SO_1619	2.18513	-0.420272	0.626695	-0.670616	0.502465	0.79666	0.0987267
SO_1620	6.78308	0.0353567	0.374539	0.0944005	0.924791	0.982689	0.00758377
SO_1621	3.84752	-1.94879	0.582252	-3.347	0.000816925	0.0314778	1.502
SO_1622	3.45961	0.295723	0.57442	0.51482	0.606679	0.853085	0.0690075
SO_1623	14.7553	0.44139	0.320764	1.37606	0.168804	0.526138	0.2789
SO_1624	9.32357	-0.526457	0.317833	-1.65639	0.0976423	0.415441	0.381491
SO_1625	7.31947	0.433494	0.389864	1.11191	0.266176	0.625246	0.203949
SO_1626	23.9476	0.00965832	0.297667	0.0324468	0.974116	0.990147	0.00430045
SO_1627	10.5407	-0.175556	0.334561	-0.524736	0.599767	0.849872	0.0706466
SO_1629	90.7543	-0.659235	0.514643	-1.28096	0.200209	0.561316	0.250793
SO_1630	25.192	0.192271	0.42093	0.456776	0.647832	0.873744	0.0586158
SO_1631	8.97437	-0.0395526	0.355885	-0.111139	0.911506	0.979605	0.00894879
SO_1632	5.78896	0.0165137	0.397126	0.0415832	0.966831	0.989154	0.00473594
SO_1633	19.4153	-1.06836	0.314744	-3.39437	0.000687861	0.0280581	1.55194
SO_1634	8.73969	0.036517	0.362345	0.10078	0.919725	0.981457	0.00812865
SO_1635	42.8945	-1.32215	0.285139	-4.63684	3.53768e-06	0.000467397	3.33031
SO_1636	35.8571	-1.09606	0.34062	-3.21785	0.00129157	0.0404822	1.39274
SO_1637	42.1661	-0.0239452	0.316598	-0.0756328	0.939711	0.985465	0.00635879
SO_1638	19.6267	-0.388695	0.462427	-0.840554	0.400598	0.733283	0.134729
SO_1639	25.5256	-0.258693	0.347605	-0.744213	0.456747	0.769281	0.113915
SO_1640	10.1271	-0.397754	0.346483	-1.14798	0.250978	0.610017	0.214658
SO_1641	22.9217	-0.0826156	0.346652	-0.238325	0.811629	0.946282	0.0239795
SO_1642	11.6505	0.160823	0.326192	0.493032	0.62199	0.859894	0.0655552
SO_1643	5.12173	0.764053	0.474633	1.60978	0.107446	0.432314	0.3642
SO_1644	43.9628	0.234575	0.258455	0.907604	0.364087	0.706966	0.150602
SO_1645	12.5637	-0.0799263	0.304504	-0.262481	0.792951	0.937746	0.0279148
SO_1646	15.813	0.311497	0.296762	1.04965	0.293878	0.648379	0.188171
SO_1647	19.8285	0.496866	0.284428	1.74689	0.0806556	0.381909	0.41804
SO_1648	32.7302	-1.8069	0.440011	-4.10649	4.01724e-05	0.00332819	2.47779
SO_1650	14.424	0.112654	0.303631	0.371022	0.710621	0.906319	0.042719
SO_1651	35.0882	-0.00376851	0.220803	-0.0170673	0.986383	0.994678	0.00231745
SO_1652	5.10258	-0.272513	0.416848	-0.653746	0.513276	0.799679	0.0970843
SO_1653	8.46295	0.372684	0.376389	0.990158	0.322097	0.675054	0.170662
SO_1655	9.03714	-0.374458	0.347017	-1.07908	0.280554	0.640047	0.193788
SO_1656	11.4309	-0.0672217	0.293775	-0.228821	0.819008	0.948629	0.0229038
SO_1657	3.82816	0.551332	0.54728	1.0074	0.313741	0.66705	0.175841
SO_1658	7.04113	-0.568093	0.442292	-1.28443	0.198992	0.560101	0.251734
SO_1659	41.1562	-0.342627	0.242985	-1.41007	0.158518	0.512136	0.290615
SO_1661	9.54733	0.214338	0.375866	0.570251	0.568508	0.834449	0.0786003
SO_1662	6.38272	-0.115884	0.420064	-0.275873	0.782645	0.93287	0.0301791
SO_1663	3.00667	-0.142212	0.576013	-0.24689	0.804993	0.943088	0.0254477
SO_1664	13.2488	0.0333181	0.316687	0.105208	0.916211	0.980276	0.00865149
SO_1665	14.3118	-0.218055	0.346731	-0.628888	0.529422	0.809161	0.0919651
SO_1666	7.27789	0.342365	0.365514	0.936669	0.348929	0.695209	0.157884
SO_1667	3.58857	0.111528	0.563994	0.197747	0.843243	0.954584	0.0201858
SO_1669	14.3805	0.227758	0.304345	0.748354	0.454247	0.768619	0.114289
SO_1670	8.0046	0.608464	0.354958	1.71419	0.0864944	0.394866	0.40355
SO_1671	4.03141	-0.594843	0.553771	-1.07417	0.282747	0.640871	0.193229
SO_1672	8.05304	-0.652192	0.406561	-1.60417	0.108677	0.434261	0.362249
SO_1673	42.8982	-0.485229	0.415574	-1.16761	0.242964	0.59776	0.223473
SO_1674	5.78947	0.200189	0.427434	0.46835	0.639535	0.868989	0.0609857
SO_1675	10.4735	-0.406685	0.423793	-0.959632	0.33724	0.68391	0.165001
SO_1676	11.2216	0.0363466	0.296432	0.122614	0.902413	0.97536	0.0108349
SO_1677	13.3229	-0.572079	0.333506	-1.71535	0.0862812	0.394321	0.40415
SO_1678	11.3975	0.212975	0.320943	0.663591	0.506952	0.798077	0.0979551
SO_1679	7.42631	0.206479	0.40016	0.515991	0.605861	0.853085	0.0690075
SO_1680	6.38368	0.234527	0.412382	0.568712	0.569552	0.834449	0.0786003
SO_1681	12.088	0.567414	0.299778	1.89278	0.0583866	0.333535	0.476859
SO_1682	5.95798	0.326517	0.407923	0.80044	0.423456	0.75138	0.124141
SO_1683	9.85213	-0.434641	0.31629	-1.37419	0.169384	0.526138	0.2789
SO_1685	1.74581	-0.761146	0.783848	-0.971038	0.331529	NA	#VALUE!
SO_1686	17.4857	0.479583	0.262689	1.82567	0.0678999	0.358266	0.445794
SO_1687	4.08899	0.54902	0.495066	1.10898	0.267438	0.62576	0.203592
SO_1689	239.298	-2.65461	0.356848	-7.43905	1.0141e-13	3.30706e-10	9.48056
SO_1690	33.5505	-1.13716	0.346515	-3.2817	0.00103183	0.0349838	1.45613
SO_1691	3.77308	0.492442	0.565328	0.871072	0.383715	0.721397	0.141825
SO_1692	6.95577	0.22857	0.367643	0.621717	0.534128	0.814556	0.0890793
SO_1694	26.5865	-0.0957851	0.340411	-0.281381	0.778418	0.931932	0.0306156
SO_1695	7.671	0.490581	0.387696	1.26538	0.205737	0.565743	0.247381
SO_1697	8.4802	0.510829	0.429752	1.18866	0.234573	0.592784	0.227104
SO_1698	4.72342	0.24365	0.463261	0.525946	0.598926	0.849738	0.0707151
SO_1699	21.7585	0.443432	0.341219	1.29955	0.193754	0.556941	0.254191
SO_1700	10.4005	0.723135	0.338661	2.13528	0.0327383	0.252295	0.598091
SO_1701	7.80264	0.0808474	0.448286	0.180348	0.85688	0.960899	0.0173222
SO_1702	4.36086	0.746091	0.4869	1.53233	0.125441	0.461341	0.335978
SO_1703	4.51854	0.0560094	0.495231	0.113098	0.909953	0.978444	0.0094639
SO_1705	9.34719	-0.114365	0.345295	-0.331209	0.740487	0.918636	0.0368567
SO_1706	6.06041	0.880205	0.407406	2.16051	0.0307334	0.245919	0.609208
SO_1707	11.0948	0.300803	0.320448	0.938694	0.347888	0.694842	0.158114
SO_1708	12.7068	0.223864	0.290163	0.771509	0.440405	0.761885	0.11811
SO_1709	5.47611	0.502663	0.476192	1.05559	0.291156	0.648082	0.18837
SO_1711	5.165	0.760414	0.460366	1.65176	0.0985838	0.416126	0.380775
SO_1712	13.9662	-0.301871	0.310588	-0.971933	0.331084	0.678845	0.16823
SO_1713	9.71533	-0.334764	0.343307	-0.975115	0.329503	0.677725	0.168947
SO_1715	6.38968	0.222736	0.436449	0.510336	0.609816	0.854119	0.0684819
SO_1716	5.58854	0.925556	0.442635	2.09101	0.0365268	0.270093	0.568487
SO_1717	11.2203	-0.00344637	0.337007	-0.0102264	0.991841	0.995881	0.00179268
SO_1718	6.33548	0.102998	0.386851	0.266248	0.790048	0.936452	0.0285145
SO_1720	9.28786	-0.0227656	0.358731	-0.0634617	0.949399	0.987447	0.00548604
SO_1722	6.95571	-0.667073	0.366002	-1.82259	0.0683651	0.358469	0.445549
SO_1723	21.1035	-0.0439607	0.292776	-0.150152	0.880645	0.96927	0.0135554
SO_1724	17.4541	-0.412346	0.28417	-1.45106	0.146764	0.493251	0.306932
SO_1725	6.40842	0.195974	0.415625	0.471515	0.637273	0.868821	0.0610698
SO_1726	6.44565	0.0676363	0.375433	0.180156	0.85703	0.960899	0.0173222
SO_1727	9.00762	0.363718	0.356655	1.0198	0.307822	0.664768	0.17733
SO_1728	3.48756	-0.355895	0.516158	-0.689509	0.490503	0.790051	0.102345
SO_1731	1.90589	-1.00694	0.855226	-1.1774	0.239035	0.595098	0.225411
SO_1732	6.96472	-0.539562	0.396341	-1.36136	0.173401	0.53082	0.275053
SO_1733	5.65444	-0.567944	0.47583	-1.19359	0.23264	0.59063	0.228685
SO_1734	7.83496	-1.03638	0.402519	-2.57473	0.0100317	0.130583	0.884112
SO_1736	6.94315	0.427247	0.412692	1.03527	0.300545	0.655053	0.183724
SO_1738	3.14719	0.0401127	0.540989	0.074147	0.940893	0.9858	0.00621126
SO_1739	2.36363	-0.0546342	0.604859	-0.0903254	0.928029	0.983528	0.00721342
SO_1741	10.4959	0.176231	0.331712	0.531276	0.595227	0.848266	0.0714677
SO_1742	12.5539	-0.222229	0.289529	-0.767553	0.442753	0.762338	0.117852
SO_1743	6.40468	0.930473	0.428107	2.17346	0.0297456	0.242115	0.615977
SO_1744	15.7093	0.0711073	0.298963	0.237847	0.812	0.946282	0.0239795
SO_1745	11.2978	-0.169906	0.316283	-0.537194	0.591133	0.844143	0.0735841
SO_1746	2.27465	-0.132609	0.651684	-0.203487	0.838754	0.952576	0.0211004
SO_1747	31.5866	-0.39685	0.275898	-1.43839	0.150322	0.501337	0.299871
SO_1748	12.169	0.315817	0.293716	1.07525	0.282263	0.640582	0.193425
SO_1750	9.43822	0.513111	0.346423	1.48117	0.138562	0.481938	0.317009
SO_1751	31.3083	0.550483	0.229834	2.39513	0.0166144	0.176213	0.753962
SO_1753	4.1737	0.383612	0.532896	0.719864	0.471609	0.777824	0.109119
SO_1755	20.757	0.530162	0.335579	1.57984	0.114143	0.444504	0.352124
SO_1756	3.69789	-0.50863	0.485954	-1.04666	0.295255	0.648574	0.188041
SO_1757	4.67272	-0.0901683	0.45683	-0.197378	0.843531	0.954584	0.0201858
SO_1758	6.4474	-0.291848	0.390766	-0.746862	0.455147	0.768619	0.114289
SO_1759	4.12073	-1.60925	0.602494	-2.67098	0.00756307	0.108784	0.963435
SO_1760	8.78279	-1.12754	0.440442	-2.56001	0.0104669	0.131168	0.882172
SO_1762	6.05854	-0.331927	0.413012	-0.803672	0.421586	0.750836	0.124455
SO_1763	3.83177	0.178478	0.498415	0.358091	0.720275	0.911603	0.040194
SO_1764	4.38338	0.277545	0.524034	0.529631	0.596368	0.848266	0.0714677
SO_1765	3.18168	-0.131217	0.565842	-0.231896	0.816619	0.947791	0.0232875
SO_1766	17.0844	-0.169526	0.282484	-0.600128	0.548421	0.822692	0.0847627
SO_1769	18.3373	0.0171834	0.265188	0.0647969	0.948336	0.987447	0.00548604
SO_1770	9.60989	0.176644	0.361111	0.489167	0.624723	0.860934	0.0650301
SO_1771	12.9923	0.123018	0.299831	0.410292	0.681591	0.890969	0.0501373
SO_1773	38.6745	-1.0898	0.539748	-2.0191	0.043477	0.289393	0.538512
SO_1774	10.5977	-0.154587	0.3172	-0.487349	0.626011	0.861484	0.064753
SO_1775	5.98448	-0.220211	0.467302	-0.471239	0.63747	0.868821	0.0610698
SO_1776	90.2464	0.00248775	0.470568	0.0052867	0.995782	0.996731	0.00142198
SO_1777	34.7238	-0.0702134	0.430946	-0.162929	0.870575	0.966794	0.0146662
SO_1778	89.7533	-0.383835	0.4374	-0.877538	0.380194	0.718963	0.143294
SO_1779	167.223	-0.210513	0.481178	-0.437495	0.661752	0.880659	0.0551922
SO_1780	13.1678	0.233267	0.30411	0.767047	0.443054	0.762338	0.117852
SO_1781	13.7932	0.0667616	0.358489	0.18623	0.852264	0.95914	0.0181181
SO_1782	7.43382	0.798965	0.395504	2.02012	0.043371	0.289393	0.538512
SO_1783	7.91985	-0.10065	0.378802	-0.265705	0.790466	0.936518	0.0284837
SO_1784	41.8601	0.286388	0.328673	0.871348	0.383564	0.721397	0.141825
SO_1786	32.458	-0.0971418	0.274828	-0.353464	0.723741	0.9131	0.0394816
SO_1787	69.8789	-0.966303	0.376811	-2.56442	0.0103347	0.131168	0.882172
SO_1788	12.6109	-0.637717	0.33611	-1.89734	0.0577826	0.331539	0.479465
SO_1789	3.7895	0.0912442	0.498349	0.183093	0.854725	0.960514	0.0174964
SO_1790	9.23549	-0.46626	0.445876	-1.04572	0.295692	0.649182	0.187633
SO_1791	23.8094	-0.0965986	0.301296	-0.320611	0.748506	0.920024	0.0362007
SO_1792	12.2965	-0.556492	0.313929	-1.77267	0.0762837	0.372548	0.428818
SO_1793	41.6753	-0.853213	0.31608	-2.69936	0.00694734	0.104817	0.979569
SO_1794	17.6531	-0.583392	0.302618	-1.92782	0.0538775	0.321886	0.492298
SO_1795	31.5639	-0.519304	0.313655	-1.65565	0.0977923	0.415441	0.381491
SO_1796	137.791	0.717312	0.407431	1.76057	0.078311	0.378227	0.422247
SO_1797	41.5443	-0.0939993	0.478852	-0.196301	0.844375	0.954866	0.0200575
SO_1798	30.9592	-0.0907117	0.310432	-0.292211	0.770125	0.927862	0.0325168
SO_1799	8.98741	-0.816471	0.356834	-2.2881	0.0221318	0.20795	0.682042
SO_1800	17.7346	-0.418558	0.309595	-1.35195	0.176391	0.535676	0.271098
SO_1801	3.60984	0.353757	0.517693	0.683334	0.494396	0.791283	0.101668
SO_1802	8.31851	-0.578789	0.347787	-1.66421	0.0960713	0.412003	0.385099
SO_1803	8.10408	0.531986	0.436451	1.21889	0.222886	0.584214	0.233428
SO_1804	8.9454	0.156933	0.368942	0.42536	0.670574	0.885291	0.0529137
SO_1805	18.9305	-0.445767	0.250283	-1.78105	0.0749036	0.370515	0.431194
SO_1806	8.29269	0.383525	0.360017	1.0653	0.286741	0.643008	0.191784
SO_1807	103.026	-0.0176901	0.665553	-0.0265795	0.978795	0.992952	0.00307166
SO_1808	39.6749	-0.0408939	0.759841	-0.053819	0.957079	0.987447	0.00548604
SO_1809	30.756	0.286827	0.520226	0.55135	0.581394	0.840142	0.0756475
SO_1810	17.773	-0.188278	0.279006	-0.674818	0.499791	0.79452	0.0998949
SO_1811	17.1417	-0.201387	0.288566	-0.697887	0.485248	0.786281	0.104422
SO_1812	13.3891	0.364482	0.292346	1.24675	0.21249	0.57013	0.244026
SO_1813	2.84279	0.768172	0.624249	1.23055	0.21849	0.580428	0.236251
SO_1814	4.19695	-0.881746	0.546544	-1.61331	0.106677	0.431224	0.365297
SO_1815	6.13949	-0.288186	0.408741	-0.705056	0.480775	0.782354	0.106597
SO_1816	10.675	-0.0920529	0.339471	-0.271166	0.786264	0.934172	0.0295731
SO_1817	3.71599	0.437425	0.494791	0.884061	0.376663	0.717454	0.144206
SO_1818	3.88301	-0.534802	0.529748	-1.00954	0.312716	0.66705	0.175841
SO_1819	31.5613	-0.798946	0.263365	-3.03361	0.00241645	0.0548133	1.26111
SO_1820	23.6393	0.507512	0.269943	1.88007	0.0600984	0.33881	0.470044
SO_1821	49.6181	-0.48906	0.503919	-0.970514	0.33179	0.678845	0.16823
SO_1822	29.2893	0.312417	0.369222	0.846151	0.397469	0.731651	0.135696
SO_1824	47.6344	-0.612095	0.397514	-1.53981	0.123607	0.457402	0.339702
SO_1825	45.1046	-0.273617	0.454124	-0.602516	0.546831	0.822114	0.0850678
SO_1826	21.9411	0.190268	0.440165	0.432266	0.665548	0.88242	0.0543246
SO_1827	17.4402	-0.127801	0.411166	-0.310825	0.755934	0.923052	0.0347736
SO_1828	36.41	0.0474527	0.419207	0.113196	0.909875	0.978444	0.0094639
SO_1829	67.3491	0.276801	0.443854	0.623629	0.532871	0.813248	0.0897771
SO_1830	3.50732	-0.151799	0.494252	-0.307128	0.758746	0.923052	0.0347736
SO_1831	18.2278	0.159029	0.252206	0.630551	0.528334	0.80838	0.0923845
SO_1832	7.32315	-0.0125556	0.441391	-0.0284456	0.977307	0.99243	0.00330033
SO_1833	6.43405	0.591402	0.39061	1.51405	0.130014	0.469133	0.328704
SO_1834	3.66517	-0.144973	0.536339	-0.270301	0.786929	0.934172	0.0295731
SO_1835	9.14527	-1.50848	0.413503	-3.64805	0.000264241	0.0152568	1.81654
SO_1836	11.996	-0.854587	0.325771	-2.62328	0.00870878	0.118372	0.926752
SO_1837	10.3069	-1.32266	0.428824	-3.08438	0.00203976	0.0512157	1.2906
SO_1839	27.1992	-1.30806	0.312555	-4.18506	2.85092e-05	0.00254763	2.59386
SO_1840	14.7942	-0.45464	0.270651	-1.6798	0.0929955	0.406847	0.390568
SO_1841	11.5888	0.189441	0.328055	0.577467	0.563624	0.832003	0.0798751
SO_1843	4.96009	0.740146	0.475094	1.5579	0.119258	0.45084	0.345977
SO_1844	19.3963	0.606746	0.326841	1.8564	0.0633969	0.347154	0.459478
SO_1845	3.03539	0.054347	0.551084	0.0986182	0.921441	0.9815	0.00810977
SO_1846	6.44998	-0.622802	0.410415	-1.51749	0.129143	0.468393	0.32939
SO_1848	6.73148	-0.470372	0.404876	-1.16177	0.245329	0.601156	0.221013
SO_1849	3.49871	0.381848	0.504575	0.756771	0.449187	0.766168	0.115676
SO_1850	3.88905	0.383948	0.559034	0.686807	0.492205	0.790237	0.102243
SO_1851	25.0812	0.150686	0.236146	0.638107	0.523404	0.805827	0.0937583
SO_1852	0.724957	0.192613	1.26213	0.152609	0.878707	NA	#VALUE!
SO_1853	25.1586	-0.392477	0.27751	-1.41428	0.15728	0.511179	0.291427
SO_1854	36.2375	-0.206436	0.362923	-0.568814	0.569482	0.834449	0.0786003
SO_1855	143.466	-0.641392	0.529159	-1.2121	0.225475	0.586958	0.231393
SO_1856	9.49026	-1.04613	0.378468	-2.76411	0.00570775	0.0947532	1.02341
SO_1857	22.1525	-0.305997	0.265967	-1.15051	0.249935	0.60843	0.215789
SO_1860	10.322	-0.481509	0.33888	-1.42088	0.15535	0.507916	0.294208
SO_1861	15.5015	0.346094	0.267072	1.29589	0.195015	0.556971	0.254167
SO_1862	5.66387	-1.21012	0.450023	-2.68903	0.00716604	0.105611	0.976289
SO_1863	3.72204	0.60085	0.542181	1.10821	0.267772	0.625843	0.203534
SO_1864	7.62933	0.408032	0.457036	0.892779	0.371975	0.712727	0.147077
SO_1865	5.77903	0.34914	0.421381	0.82856	0.407353	0.74102	0.13017
SO_1866	5.9438	0.0964702	0.413997	0.233021	0.815745	0.947672	0.0233418
SO_1867	6.42584	0.123168	0.389889	0.315905	0.752074	0.921445	0.0355308
SO_1868	15.4282	-0.894228	0.271957	-3.28812	0.00100858	0.0349838	1.45613
SO_1869	8.36681	-0.676207	0.460781	-1.46752	0.142234	0.488056	0.31153
SO_1870	27.0388	0.295615	0.305523	0.967568	0.33326	0.679792	0.167624
SO_1871	13.9862	-0.799598	0.294622	-2.71398	0.006648	0.101533	0.993393
SO_1872	40.6601	0.467642	0.248638	1.88081	0.0599977	0.338697	0.470189
SO_1873	5.69572	0.177169	0.529549	0.334566	0.737952	0.918636	0.0368567
SO_1876	9.95558	-0.328182	0.332402	-0.987305	0.323493	0.67562	0.170298
SO_1877	3.67206	-0.172275	0.527402	-0.326649	0.743933	0.918977	0.0366956
SO_1878	7.02618	-0.260474	0.432501	-0.602251	0.547007	0.822114	0.0850678
SO_1879	16.7572	-0.874391	0.30001	-2.91454	0.00356217	0.0676973	1.16943
SO_1880	52.895	-1.32201	0.377984	-3.49752	0.000469606	0.0216741	1.66406
SO_1881	9.9961	0.323486	0.37534	0.861847	0.388772	0.725855	0.13915
SO_1882	28.5628	0.111757	0.243222	0.459485	0.645886	0.873671	0.0586519
SO_1883	2.25942	0.879094	0.770004	1.14167	0.25359	0.612465	0.212918
SO_1884	6.94915	0.185153	0.378372	0.489342	0.6246	0.860934	0.0650301
SO_1886	2.13598	0.395607	0.709221	0.557804	0.576978	0.838515	0.0764894
SO_1887	6.46678	0.454497	0.428041	1.06181	0.288323	0.644812	0.190567
SO_1888	13.6271	0.0541445	0.300209	0.180356	0.856873	0.960899	0.0173222
SO_1889	2.85901	0.136176	0.634946	0.214468	0.830182	0.950582	0.0220104
SO_1890	8.72595	0.0491785	0.33043	0.148832	0.881687	0.96927	0.0135554
SO_1891	7.73248	0.429126	0.38848	1.10463	0.269321	0.627718	0.202236
SO_1892	5.61973	0.204205	0.442279	0.461709	0.64429	0.872346	0.0593112
SO_1893	4.17139	0.0273723	0.475433	0.0575734	0.954088	0.987447	0.00548604
SO_1894	14.1845	0.446639	0.322298	1.3858	0.165809	0.523529	0.281059
SO_1895	6.39281	0.168805	0.431037	0.391626	0.695334	0.898388	0.0465359
SO_1896	8.68109	0.297682	0.343819	0.865811	0.386594	0.724576	0.139916
SO_1897	9.46833	0.553787	0.404169	1.37019	0.170628	0.527715	0.2776
SO_1898	6.3945	-0.561121	0.400981	-1.39937	0.161702	0.518435	0.285306
SO_1899	20.5283	-0.210793	0.245938	-0.857099	0.39139	0.728006	0.137865
SO_1900	21.35	0.132341	0.253584	0.521881	0.601754	0.850392	0.0703809
SO_1901	8.27176	-1.38417	0.664196	-2.08398	0.0371622	0.271428	0.566346
SO_1902	29.9907	-0.997035	0.335725	-2.9698	0.00297992	0.0607557	1.21641
SO_1903	8.42268	-0.314445	0.331046	-0.949851	0.342188	0.688639	0.162009
SO_1907	7.26184	0.427496	0.405999	1.05295	0.292366	0.648379	0.188171
SO_1908	3.43995	1.46763	0.663064	2.2134	0.0268701	0.227529	0.642962
SO_1909	8.25383	0.959468	0.527236	1.81981	0.0687883	0.359342	0.444492
SO_1910	12.1464	-0.244642	0.305051	-0.80197	0.422571	0.750836	0.124455
SO_1911	30.9764	-0.756972	0.363129	-2.08458	0.0371075	0.271428	0.566346
SO_1912	13.3866	0.239199	0.333601	0.717021	0.473361	0.777824	0.109119
SO_1913	5.43012	0.351147	0.430009	0.816604	0.414155	0.745265	0.127689
SO_1915	34.8939	0.336872	0.231352	1.4561	0.145365	0.493251	0.306932
SO_1916	6.72106	0.851626	0.411288	2.07063	0.038393	0.274012	0.562231
SO_1917	13.1337	0.0214021	0.290363	0.0737082	0.941243	0.98584	0.00619352
SO_1918	16.5485	-0.104813	0.305907	-0.342629	0.731877	0.917125	0.0375715
SO_1921	12.5639	-1.52872	0.615743	-2.48272	0.0130384	0.148003	0.829729
SO_1922	3.71709	-0.185985	0.62016	-0.299898	0.764255	0.923704	0.0344672
SO_1923	23.9578	0.531913	0.255777	2.0796	0.0375625	0.272945	0.563925
SO_1924	23.7964	0.729303	0.308896	2.361	0.0182258	0.185196	0.732369
SO_1925	15.9234	0.295273	0.316378	0.933292	0.350669	0.697876	0.156222
SO_1926	39.1143	-0.383052	0.369983	-1.03533	0.300517	0.655053	0.183724
SO_1927	23.3431	-1.22895	0.398633	-3.08292	0.00204983	0.0512157	1.2906
SO_1928	28.4988	0.240134	0.293635	0.817795	0.413474	0.744433	0.128174
SO_1929	11.75	-0.00263977	0.305273	-0.00864724	0.993101	0.995938	0.00176783
SO_1930	37.6903	0.647715	0.292904	2.21136	0.0270112	0.22789	0.642274
SO_1931	13.0694	0.232409	0.362025	0.641968	0.520894	0.8044	0.0945279
SO_1932	18.7156	1.15928	0.383065	3.02634	0.00247536	0.0548133	1.26111
SO_1933	30.1347	0.341324	0.399782	0.853775	0.39323	0.729405	0.137031
SO_1935	6.36863	-1.10179	0.408676	-2.69599	0.00701798	0.105056	0.978581
SO_1936	5.73621	-0.0597787	0.434222	-0.137668	0.890503	0.97017	0.0131524
SO_1937	11.1283	-0.794633	0.407109	-1.95189	0.050951	0.313129	0.504277
SO_1938	17.257	-0.941771	0.293764	-3.20588	0.0013465	0.0412795	1.38427
SO_1939	3.83752	0.460252	0.522813	0.880339	0.378676	0.718963	0.143294
SO_1940	4.43975	0.162825	0.577843	0.281781	0.778111	0.931932	0.0306156
SO_1941	10.2703	-0.15139	0.350045	-0.432487	0.665387	0.88242	0.0543246
SO_1942	12.1889	0.301749	0.305831	0.986651	0.323814	0.675865	0.17014
SO_1944	10.901	-0.31606	0.351532	-0.899092	0.368604	0.710724	0.148299
SO_1945	12.6634	0.254644	0.309417	0.822978	0.410521	0.743136	0.128932
SO_1946	15.2996	1.18542	0.93418	1.26894	NA	NA	#VALUE!
SO_1947	2.51409	0.321329	0.60711	0.529276	0.596614	0.848266	0.0714677
SO_1948	14.4323	-0.22894	0.271176	-0.844248	0.398531	0.733052	0.134865
SO_1949	50.2101	0.155267	0.204993	0.757424	0.448796	0.766168	0.115676
SO_1951	5.60135	0.135627	0.484421	0.279978	0.779494	0.932098	0.0305386
SO_1952	14.3458	0.245709	0.275161	0.892964	0.371876	0.712727	0.147077
SO_1953	7.43698	0.603115	0.457415	1.31853	0.187327	0.549807	0.25979
SO_1954	4.2369	-0.0840916	0.447594	-0.187875	0.850975	0.959098	0.018137
SO_1955	5.80505	-0.535576	0.40126	-1.33474	0.181963	0.543636	0.264692
SO_1956	6.27267	-0.552001	0.719182	-0.76754	0.44276	0.762338	0.117852
SO_1957	7.16848	-0.344553	0.410417	-0.839519	0.401178	0.733283	0.134729
SO_1958	3.59404	0.824832	0.547057	1.50776	0.131615	0.472061	0.326001
SO_1959	6.56983	0.659875	0.422336	1.56244	0.118184	0.448542	0.348197
SO_1960	5.06293	-0.379494	0.567383	-0.668849	0.503592	0.797209	0.0984277
SO_1961	5.91306	-0.0921664	0.419748	-0.219576	0.826202	0.950437	0.0220765
SO_1962	7.39693	-0.106608	0.419345	-0.254224	0.799323	0.940446	0.0266663
SO_1963	10.1745	0.633155	0.327941	1.9307	0.0535206	0.320665	0.493948
SO_1965	9.33478	0.37153	0.362196	1.02577	0.304999	0.660648	0.18003
SO_1966	13.4012	-0.526609	0.304095	-1.73172	0.0833226	0.389585	0.409398
SO_1967	12.9536	0.0435775	0.296727	0.146861	0.883242	0.96927	0.0135554
SO_1968	5.18234	-0.0488879	0.463561	-0.105462	0.91601	0.980276	0.00865149
SO_1969	5.43457	-0.0830149	0.444014	-0.186964	0.851689	0.959098	0.018137
SO_1970	15.4448	1.03471	0.770173	1.34347	0.179119	0.540414	0.267273
SO_1971	13.8656	0.597588	0.306302	1.95097	0.0510602	0.313129	0.504277
SO_1973	9.93286	0.045321	0.316143	0.143356	0.886009	0.96927	0.0135554
SO_1975	6.16714	0.778024	0.421281	1.84681	0.0647753	0.351241	0.454394
SO_1976	5.66853	1.03964	0.447777	2.32178	0.0202448	0.195152	0.709626
SO_1977	9.74076	-0.417745	0.859966	-0.48577	0.627131	0.862741	0.0641196
SO_1978	11.1694	0.0567049	0.330355	0.171649	0.863714	0.963843	0.0159939
SO_1979	6.49469	0.650955	0.394984	1.64805	0.0993414	0.417234	0.37962
SO_1980	8.08405	0.0520663	0.424758	0.122579	0.902441	0.97536	0.0108349
SO_1981	13.5867	0.831176	0.373086	2.22784	0.0258911	0.224212	0.649341
SO_1983	3.97931	-1.16976	0.490079	-2.38688	0.0169918	0.178993	0.747165
SO_1984	18.5016	-1.38893	0.312494	-4.44468	8.80245e-06	0.000982371	3.00772
SO_1985	11.5939	-0.332924	0.3239	-1.02786	0.304016	0.65954	0.180759
SO_1986	54.4303	-0.267712	0.409545	-0.65368	0.513318	0.799679	0.0970843
SO_1987	5.50141	-0.328496	0.434399	-0.756207	0.449525	0.766236	0.115638
SO_1988	10.4872	-0.956831	0.375233	-2.54997	0.0107733	0.133116	0.875768
SO_1989	19.2306	0.0909611	0.313047	0.290567	0.771383	0.928311	0.0323063
SO_1990	7.2221	-0.847172	0.42731	-1.98257	0.0474153	0.305905	0.514413
SO_1991	14.614	-0.561224	0.370681	-1.51403	0.130017	0.469133	0.328704
SO_1994	13.4397	-0.0305711	0.278739	-0.109677	0.912666	0.979605	0.00894879
SO_1995	9.05599	0.0986873	0.367918	0.268232	0.788521	0.935269	0.0290634
SO_1997	14.1119	0.727428	0.322366	2.25653	0.0240376	0.218052	0.66144
SO_1998	1.97534	-0.696351	0.705111	-0.987577	0.32336	0.67562	0.170298
SO_1999	9.29867	-0.186141	0.344697	-0.540011	0.589189	0.8441	0.0736059
SO_2001	18.6786	-0.149301	0.300884	-0.496209	0.619747	0.857357	0.0668382
SO_2002	11.784	-0.00324883	0.315843	-0.0102862	0.991793	0.995881	0.00179268
SO_2004	4.53718	-0.523654	0.466278	-1.12305	0.261415	0.621713	0.20641
SO_2005	13.7661	-0.0669626	0.460332	-0.145466	0.884343	0.96927	0.0135554
SO_2006	11.1343	-0.523639	0.299114	-1.75063	0.080009	0.380566	0.41957
SO_2007	89.1395	-1.86373	0.540051	-3.45104	0.000558438	0.0244317	1.61205
SO_2008	10.4957	-1.40347	0.684952	-2.04901	0.0404615	0.281204	0.550978
SO_2009	5.86626	0.0437716	0.426811	0.102555	0.918316	0.980658	0.00848243
SO_2010	0.770167	0.00612984	1.07361	0.00570957	0.995444	NA	#VALUE!
SO_2011	7.33932	-0.439878	0.371802	-1.1831	0.23677	0.594757	0.22566
SO_2012	5.55922	0.0399497	0.437716	0.0912687	0.927279	0.983528	0.00721342
SO_2013	24.2894	0.31132	0.254774	1.22195	0.221728	0.583954	0.233621
SO_2014	10.9382	-0.430172	0.399555	-1.07663	0.281647	0.640532	0.193459
SO_2015	14.4695	-0.771096	0.333202	-2.3142	0.0206569	0.19808	0.703159
SO_2016	116.566	1.04418	0.413122	2.52753	0.0114866	0.137447	0.861865
SO_2017	18.3173	1.11174	0.383084	2.90209	0.00370683	0.0701292	1.1541
SO_2018	21.5635	-0.190286	0.442986	-0.429553	0.667521	0.884134	0.0534821
SO_2019	14.508	-0.780098	0.288053	-2.70817	0.00676552	0.102582	0.988929
SO_2020	14.3696	-0.392972	0.276746	-1.41998	0.155614	0.507916	0.294208
SO_2021	13.0424	-0.166105	0.313764	-0.529396	0.596531	0.848266	0.0714677
SO_2022	2.95709	1.27932	0.645178	1.9829	0.0473787	0.305905	0.514413
SO_2023	10.7303	0.170177	0.353323	0.481647	0.630057	0.86373	0.0636218
SO_2025	10.1282	0.589337	0.368709	1.59838	0.109959	0.436098	0.360416
SO_2027	7.80199	-0.135585	0.396976	-0.341545	0.732694	0.917125	0.0375715
SO_2029	11.8031	0.487551	0.301556	1.61678	0.105925	0.430255	0.366274
SO_2032	7.92501	0.184383	0.381808	0.482921	0.629152	0.863542	0.0637166
SO_2033	6.57501	-0.798494	0.417957	-1.91047	0.0560728	0.325734	0.487137
SO_2034	8.37653	-0.410768	0.329879	-1.24521	0.213055	0.57013	0.244026
SO_2035	6.94341	0.467823	0.367395	1.27335	0.202892	0.563585	0.24904
SO_2036	5.3999	-0.631858	0.428843	-1.4734	0.140643	0.484699	0.314528
SO_2037	8.04422	0.539503	0.395567	1.36387	0.172607	0.530251	0.275518
SO_2039	6.41066	0.207607	0.447401	0.464029	0.642627	0.871218	0.0598732
SO_2040	15.9358	0.311219	0.28947	1.07514	0.282314	0.640582	0.193425
SO_2041	14.9181	0.0925028	0.273076	0.338744	0.734803	0.917684	0.0373067
SO_2042	121.954	-0.191015	0.57251	-0.333644	0.738648	0.918636	0.0368567
SO_2043	25.1228	0.0728295	0.459712	0.158424	0.874122	0.969042	0.0136574
SO_2044	10.7388	-0.688748	0.34585	-1.99146	0.0464298	0.302244	0.519642
SO_2045	17.1206	0.597347	0.302909	1.97203	0.0486057	0.310249	0.50829
SO_2046	5.75786	0.952705	0.456294	2.08792	0.0368052	0.271196	0.566716
SO_2047	21.7496	0.181729	0.255826	0.71036	0.477481	0.780775	0.107474
SO_2048	13.9567	0.240484	0.292489	0.8222	0.410963	0.743136	0.128932
SO_2049	9.60449	-0.143924	0.323374	-0.445071	0.656269	0.878651	0.0561835
SO_2050	4.04975	0.186681	0.489811	0.381129	0.703107	0.903852	0.0439028
SO_2052	9.88755	0.12425	0.353044	0.35194	0.724883	0.913293	0.0393898
SO_2053	7.62068	-0.0266814	0.364945	-0.0731106	0.941718	0.985947	0.00614644
SO_2054	28.1164	0.649178	0.291978	2.22338	0.0261901	0.224773	0.648255
SO_2055	7.8957	0.94899	0.372805	2.54554	0.0109109	0.133624	0.874117
SO_2057	11.1242	0.0652506	0.364099	0.179211	0.857772	0.961217	0.0171784
SO_2061	3.70283	0.163861	0.517043	0.31692	0.751304	0.921432	0.0355368
SO_2062	3.8254	-0.55216	0.575016	-0.960252	0.336928	0.683623	0.165184
SO_2063	2.66663	-0.268377	0.65746	-0.408202	0.683125	0.891864	0.0497016
SO_2064	26.2857	0.23757	0.245952	0.96592	0.334084	0.680153	0.167394
SO_2065	10.4267	-0.0596321	0.347596	-0.171556	0.863787	0.963843	0.0159939
SO_2067	5.3734	0.459198	0.464894	0.987749	0.323276	0.67562	0.170298
SO_2068	3.6471	0.388664	0.526711	0.737908	0.46057	0.771598	0.112609
SO_2069	4.37332	0.586063	0.467925	1.25247	0.210398	0.569959	0.244156
SO_2070	2.87939	0.00250774	0.571694	0.0043865	0.9965	0.996975	0.0013158
SO_2071	7.01229	0.201455	0.359438	0.560471	0.575158	0.837774	0.0768729
SO_2072	5.60679	0.0158188	0.446315	0.0354432	0.971726	0.989154	0.00473594
SO_2073	7.08393	0.268573	0.374481	0.717188	0.473258	0.777824	0.109119
SO_2074	8.71937	0.107359	0.355052	0.302374	0.762367	0.923439	0.0345919
SO_2075	6.91891	0.722765	0.459151	1.57413	0.115456	0.445286	0.351361
SO_2076	0.814433	1.28392	1.18696	1.08169	0.27939	NA	#VALUE!
SO_2077	4.44785	0.0765858	0.460886	0.166171	0.868023	0.966515	0.0147914
SO_2079	5.09221	0.133829	0.452861	0.295518	0.767598	0.925879	0.0334456
SO_2081	15.0172	0.43848	0.28823	1.52128	0.128188	0.46614	0.331484
SO_2082	3.4091	-0.511002	0.505622	-1.01064	0.312188	0.66705	0.175841
SO_2083	13.4657	-0.498303	0.332139	-1.50028	0.133541	0.476933	0.321542
SO_2085	29.7273	-0.520629	0.391687	-1.3292	0.183783	0.5448	0.263763
SO_2086	73.9076	-0.169786	0.411028	-0.413076	0.679551	0.889501	0.0508536
SO_2087	26.9099	-0.156267	0.639289	-0.244439	0.806891	0.943833	0.0251046
SO_2088	6.98938	0.0103509	0.39014	0.0265313	0.978834	0.992952	0.00307166
SO_2089	2.55839	0.128381	0.647489	0.198276	0.842829	0.954584	0.0201858
SO_2090	9.38956	0.0412664	0.341476	0.120847	0.903812	0.976089	0.0105105
SO_2091	8.19945	0.378565	0.360078	1.05134	0.293101	0.648379	0.188171
SO_2092	1.24485	0.177782	0.929457	0.191275	0.84831	NA	#VALUE!
SO_2093	17.009	-0.384984	0.334693	-1.15026	0.250036	0.60843	0.215789
SO_2094	17.9563	0.301223	0.319277	0.943456	0.345448	0.692545	0.159552
SO_2095	15.7615	-0.0113576	0.311622	-0.0364467	0.970926	0.989154	0.00473594
SO_2096	5.61778	-0.482615	0.473072	-1.02017	0.307646	0.664768	0.17733
SO_2097	20.7921	-1.05474	0.34261	-3.07854	0.00208017	0.0513923	1.2891
SO_2098	20.2969	-0.244083	0.282094	-0.865255	0.386899	0.724576	0.139916
SO_2099	14.3403	0.109029	0.272314	0.400378	0.688878	0.895201	0.0480796
SO_2100	4.86299	0.424577	0.544018	0.780447	0.435128	0.758941	0.119792
SO_2101	1.63744	0.598766	0.757263	0.790697	0.429121	NA	#VALUE!
SO_2102	11.0589	0.430004	0.315104	1.36464	0.172365	0.530251	0.275518
SO_2103	8.59482	-0.36013	0.358617	-1.00422	0.315273	0.66705	0.175841
SO_2104	3.98505	1.0585	0.527357	2.00718	0.0447309	0.294467	0.530964
SO_2105	11.5426	-0.139805	0.357436	-0.391133	0.695699	0.898388	0.0465359
SO_2107	25.0748	-0.453419	0.354012	-1.2808	0.200263	0.561316	0.250793
SO_2108	44.4931	-0.230447	0.323275	-0.71285	0.475939	0.779619	0.108118
SO_2109	13.6295	-0.0812711	0.294702	-0.275774	0.782722	0.93287	0.0301791
SO_2110	15.4511	-1.57649	0.327976	-4.80674	1.53413e-06	0.000247821	3.60586
SO_2111	16.8084	-1.68427	0.306291	-5.49892	3.82124e-08	1.33743e-05	4.87373
SO_2112	25.5083	-1.24353	0.747801	-1.66291	0.0963303	0.412003	0.385099
SO_2113	36.4985	0.311775	0.232102	1.34327	0.179185	0.540414	0.267273
SO_2114	21.6744	-0.469311	0.250676	-1.87218	0.0611817	0.342576	0.465243
SO_2115	7.16804	0.11397	0.4019	0.283579	0.776733	0.931762	0.030695
SO_2116	44.9825	-0.277595	0.308411	-0.900081	0.368077	0.710724	0.148299
SO_2117	8.33136	1.29885	0.39824	3.26147	0.00110836	0.03658	1.43676
SO_2118	1.51407	0.428694	0.785207	0.545962	0.585092	NA	#VALUE!
SO_2119	10.7866	0.988725	0.367852	2.68784	0.00719163	0.105611	0.976289
SO_2120	2.82247	-0.784782	0.608994	-1.28865	0.197519	0.558638	0.252869
SO_2121	16.0558	0.48398	0.301547	1.60499	0.108495	0.434261	0.362249
SO_2122	1.89472	-0.0604679	0.695979	-0.0868817	0.930766	0.983844	0.00707382
SO_2123	13.4927	0.0676951	0.292159	0.231706	0.816766	0.947791	0.0232875
SO_2124	5.19808	0.14179	0.458748	0.30908	0.757261	0.923052	0.0347736
SO_2125	6.28675	-0.259449	0.379318	-0.683988	0.493983	0.791277	0.101671
SO_2126	9.8266	-0.0846873	0.334652	-0.253061	0.800221	0.940833	0.0264874
SO_2127	16.1626	0.19427	0.285201	0.681171	0.495764	0.791714	0.101432
SO_2128	4.33199	-0.193459	0.464352	-0.41662	0.676956	0.889061	0.0510687
SO_2129	9.81241	-0.184571	0.314068	-0.587678	0.556749	0.826939	0.0825267
SO_2132	5.94387	-0.0854121	0.441042	-0.19366	0.846442	0.956432	0.0193459
SO_2133	9.90068	0.233164	0.324975	0.717484	0.473075	0.777824	0.109119
SO_2134	6.76409	0.509002	0.386714	1.31622	0.1881	0.550302	0.259399
SO_2136	29.0514	0.17072	0.277106	0.616083	0.53784	0.815559	0.0885447
SO_2137	9.84796	0.357043	0.345164	1.03441	0.300942	0.655462	0.183453
SO_2138	5.43391	1.08258	0.490131	2.20875	0.0271921	0.228414	0.641278
SO_2140	12.7106	0.165598	0.411343	0.40258	0.687257	0.894201	0.048565
SO_2143	17.5103	-0.101953	0.315753	-0.32289	0.746779	0.919613	0.0363951
SO_2144	5.04094	0.824376	0.498538	1.65359	0.0982117	0.416126	0.380775
SO_2145	6.31222	-0.0389611	0.415152	-0.093848	0.92523	0.982689	0.00758377
SO_2146	2.13688	-0.552492	0.651641	-0.847846	0.396524	0.731651	0.135696
SO_2147	13.0663	0.473526	0.305355	1.55074	0.120964	0.452245	0.344626
SO_2148	23.1301	0.448777	0.252107	1.7801	0.0750593	0.370515	0.431194
SO_2149	29.8501	0.115787	0.239656	0.483137	0.628998	0.863542	0.0637166
SO_2150	14.3834	0.12713	0.325442	0.390638	0.696065	0.898388	0.0465359
SO_2151	5.74623	0.543898	0.435708	1.24831	0.211918	0.57013	0.244026
SO_2153	7.73057	0.0248745	0.389663	0.063836	0.949101	0.987447	0.00548604
SO_2154	11.9554	-0.46773	0.307587	-1.52064	0.12835	0.466325	0.331311
SO_2155	3.51513	0.493825	0.52647	0.937992	0.348248	0.694842	0.158114
SO_2156	14.0365	0.191728	0.353533	0.54232	0.587598	0.843868	0.0737254
SO_2158	9.22231	-0.125048	0.379706	-0.329328	0.741908	0.918636	0.0368567
SO_2162	25.7834	0.306423	0.286867	1.06817	0.285443	0.641889	0.19254
SO_2164	6.3005	0.3407	0.407928	0.835197	0.403607	0.735742	0.133275
SO_2165	7.0482	0.426404	0.406445	1.04911	0.294129	0.648379	0.188171
SO_2167	13.6914	-0.107172	0.294471	-0.363948	0.715896	0.909212	0.0413347
SO_2172	9.089	0.420629	0.350433	1.20031	0.230018	0.587883	0.230709
SO_2174	11.5043	0.0445394	0.336206	0.132476	0.894607	0.971692	0.0124714
SO_2175	16.5898	-0.0255684	0.317005	-0.0806563	0.935715	0.985398	0.00638818
SO_2176	2.69581	-0.85935	0.594723	-1.44496	0.14847	0.497267	0.303411
SO_2177	11.0672	0.141794	0.318452	0.445261	0.656131	0.878651	0.0561835
SO_2178	95.904	-0.00927347	0.458493	-0.020226	0.983863	0.994139	0.00255301
SO_2179	17.5927	-0.486282	0.301197	-1.6145	0.106419	0.431012	0.365511
SO_2180	7.20862	0.588668	0.437337	1.34603	0.178293	0.539503	0.268006
SO_2181	1.85433	-0.354994	0.780797	-0.454656	0.649357	NA	#VALUE!
SO_2182	5.69339	-0.16496	0.444918	-0.370765	0.710813	0.906319	0.042719
SO_2183	8.22841	-0.067392	0.362622	-0.185846	0.852565	0.959182	0.0180991
SO_2185	13.2457	0.0471685	0.29274	0.161128	0.871993	0.96757	0.0143177
SO_2188	19.9001	0.0213776	0.297975	0.0717429	0.942807	0.986572	0.00587125
SO_2189	12.7782	0.0194284	0.330446	0.0587944	0.953116	0.987447	0.00548604
SO_2190	4.64069	0.772158	0.497133	1.55322	0.12037	0.451482	0.345359
SO_2191	9.30155	0.49676	0.332808	1.49263	0.135534	0.479559	0.319158
SO_2192	13.6544	0.774407	0.303704	2.54988	0.0107761	0.133116	0.875768
SO_2193	4.86315	0.128797	0.468286	0.275038	0.783287	0.933278	0.029989
SO_2194	6.15758	0.201398	0.435767	0.462169	0.64396	0.872181	0.0593933
SO_2195	18.5508	0.380082	0.325619	1.16726	0.243105	0.59776	0.223473
SO_2196	5.76829	0.212927	0.401219	0.530701	0.595626	0.848266	0.0714677
SO_2197	13.1447	-0.166409	0.281533	-0.591082	0.554466	0.826328	0.0828475
SO_2198	15.4179	-0.433408	0.279018	-1.55334	0.120343	0.451482	0.345359
SO_2199	8.57932	0.030413	0.353894	0.0859383	0.931515	0.984243	0.00689779
SO_2200	14.0633	-0.0357351	0.292654	-0.122107	0.902814	0.975513	0.0107668
SO_2201	13.8828	-0.871391	0.382859	-2.27601	0.0228454	0.211812	0.67405
SO_2202	7.02429	-0.321848	0.377268	-0.853101	0.393603	0.729405	0.137031
SO_2203	3.92336	-0.249264	0.48746	-0.511354	0.609103	0.854119	0.0684819
SO_2204	7.91654	0.0333947	0.382639	0.0872746	0.930453	0.983844	0.00707382
SO_2205	7.5829	0.0423084	0.37254	0.113568	0.909581	0.978444	0.0094639
SO_2208	5.8476	-0.31265	0.39946	-0.782682	0.433814	0.758035	0.12031
SO_2210	9.97461	-0.164457	0.336852	-0.488219	0.625395	0.861183	0.0649045
SO_2211	5.98922	0.159782	0.408566	0.39108	0.695738	0.898388	0.0465359
SO_2212	5.23077	-0.264796	0.486777	-0.543978	0.586456	0.843071	0.074136
SO_2213	16.0497	0.151348	0.272448	0.555511	0.578545	0.839051	0.0762118
SO_2214	10.7063	0.565457	0.316129	1.78869	0.0736643	0.368245	0.433863
SO_2215	12.2288	-0.388531	0.295449	-1.31505	0.188492	0.550302	0.259399
SO_2216	17.4907	0.32976	0.267297	1.23368	0.217321	0.578054	0.238032
SO_2217	10.3558	-0.0675061	0.31659	-0.213229	0.831149	0.950582	0.0220104
SO_2218	28.7602	-0.611636	0.375407	-1.62926	0.103258	0.426016	0.370574
SO_2219	6.94727	-0.478221	0.377944	-1.26532	0.205756	0.565743	0.247381
SO_2220	6.1301	-0.487154	0.412356	-1.18139	0.237447	0.595098	0.225411
SO_2221	10.1664	0.24691	0.318542	0.775123	0.438267	0.761138	0.118536
SO_2222	31.7812	0.0670763	0.315364	0.212695	0.831565	0.950582	0.0220104
SO_2223	21.229	0.194738	0.242187	0.804081	0.42135	0.750836	0.124455
SO_2224	4.00817	0.700528	0.50132	1.39737	0.162303	0.519147	0.28471
SO_2225	8.98323	0.0767245	0.340284	0.225472	0.821612	0.949281	0.022605
SO_2226	9.31819	-0.170953	0.369269	-0.462949	0.643401	0.871985	0.0594908
SO_2228	30.0181	-1.52897	0.38787	-3.94197	8.08149e-05	0.00575293	2.24011
SO_2229	30.4249	0.300531	0.269731	1.11419	0.265198	0.624344	0.204576
SO_2233	18.144	0.49603	0.344673	1.43913	0.150113	0.501172	0.300013
SO_2234	5.34142	-0.105425	0.431963	-0.24406	0.807184	0.943833	0.0251046
SO_2236	5.77439	0.0421295	0.409826	0.102799	0.918123	0.980658	0.00848243
SO_2237	13.4944	0.491588	0.281164	1.74841	0.0803938	0.381099	0.418962
SO_2238	2.11018	-0.483052	0.633931	-0.761994	0.446063	0.764056	0.116875
SO_2239	6.69649	-1.05001	0.397188	-2.64361	0.00820275	0.114457	0.941358
SO_2240	17.7887	0.375674	0.306111	1.22725	0.219729	0.581573	0.235396
SO_2241	11.2452	0.164883	0.321967	0.512112	0.608573	0.853994	0.0685451
SO_2244	11.7668	0.123402	0.314264	0.392671	0.694563	0.898388	0.0465359
SO_2245	6.36894	-0.197052	0.441004	-0.446826	0.655001	0.877661	0.056673
SO_2247	7.80639	0.0269947	0.355948	0.0758387	0.939547	0.985465	0.00635879
SO_2248	18.7105	0.148829	0.294181	0.505909	0.612921	0.854954	0.068057
SO_2250	13.82	0.0458755	0.296367	0.154793	0.876985	0.96927	0.0135554
SO_2251	11.2912	0.00489515	0.358842	0.0136415	0.989116	0.995277	0.00205594
SO_2253	4.53834	0.584708	0.486198	1.20261	0.229127	0.587883	0.230709
SO_2254	9.65599	-0.334204	0.327096	-1.02173	0.306908	0.66444	0.177544
SO_2255	30.2345	0.310368	0.219736	1.41246	0.157814	0.511179	0.291427
SO_2256	7.91178	-1.13459	0.411924	-2.75437	0.00588061	0.0964788	1.01557
SO_2257	11.3443	-0.10588	0.295223	-0.358645	0.719861	0.911603	0.040194
SO_2258	5.18215	0.0253232	0.440852	0.0574415	0.954193	0.987447	0.00548604
SO_2259	9.97077	0.104616	0.338281	0.309259	0.757124	0.923052	0.0347736
SO_2260	33.8781	-1.08705	0.477865	-2.2748	0.0229179	0.212016	0.673631
SO_2261	8.37535	-1.06176	0.342455	-3.10044	0.00193234	0.0494868	1.30551
SO_2262	9.16924	-0.429351	0.327145	-1.31242	0.189379	0.551022	0.258831
SO_2263	9.5176	-0.0806935	0.399269	-0.202103	0.839836	0.95307	0.0208754
SO_2264	16.7173	0.243667	0.371063	0.656673	0.511391	0.799679	0.0970843
SO_2265	7.32679	0.452146	0.506447	0.892781	0.371975	0.712727	0.147077
SO_2266	4.47604	0.919735	0.842362	1.09185	0.274898	0.634032	0.197889
SO_2267	6.25094	-0.703589	0.390128	-1.80348	0.0713124	0.362606	0.440566
SO_2268	18.4054	-0.0916268	0.255706	-0.358329	0.720097	0.911603	0.040194
SO_2269	2.11159	1.17635	0.715354	1.64443	0.100087	0.419107	0.377675
SO_2270	10.8368	-0.39942	0.315067	-1.26773	0.204895	0.565473	0.247588
SO_2271	1.11821	-0.0855052	0.990859	-0.086294	0.931233	NA	#VALUE!
SO_2272	12.4387	-0.14964	0.323473	-0.462603	0.643649	0.87204	0.0594635
SO_2273	6.43743	-0.433814	0.432246	-1.00363	0.315558	0.66705	0.175841
SO_2274	7.74054	-0.240367	0.422806	-0.568504	0.569693	0.834449	0.0786003
SO_2275	9.47777	0.122923	0.346825	0.354425	0.72302	0.91274	0.039653
SO_2277	113.141	1.38375	0.460214	3.00675	0.00264059	0.055731	1.2539
SO_2278	3.96547	0.759454	0.531877	1.42788	0.153328	0.505494	0.296284
SO_2279	32.8778	-0.196307	0.265244	-0.740098	0.459241	0.770815	0.11305
SO_2280	12.5834	0.419796	0.331542	1.26619	0.205443	0.565743	0.247381
SO_2281	16.5139	0.493006	0.27678	1.78122	0.0748765	0.370515	0.431194
SO_2282	20.2831	-0.420921	0.339823	-1.23865	0.215476	0.574239	0.240907
SO_2285	4.78321	1.02627	0.494071	2.07717	0.0377854	0.273161	0.563581
SO_2286	18.0896	0.325225	0.258478	1.25823	0.208309	0.569151	0.244773
SO_2288	4.58791	-0.371737	0.475532	-0.781729	0.434374	0.758258	0.120183
SO_2290	12.2639	0.257318	0.305698	0.841739	0.399934	0.733183	0.134788
SO_2291	6.29386	0.122169	0.390041	0.313222	0.754112	0.923052	0.0347736
SO_2295	13.2619	-0.0537942	0.292325	-0.184022	0.853996	0.960234	0.0176228
SO_2296	6.92081	-0.788719	0.385935	-2.04366	0.0409876	0.281454	0.550593
SO_2297	2.52366	-2.19381	0.693672	-3.1626	0.00156365	0.0442805	1.35379
SO_2298	1.99253	0.775915	0.734755	1.05602	0.29096	0.648082	0.18837
SO_2299	63.0907	-0.501016	0.415238	-1.20658	0.227595	0.587107	0.231283
SO_2300	283.253	-0.718378	0.520642	-1.37979	0.167651	0.525735	0.279233
SO_2301	11.7407	0.652276	0.642597	1.01506	0.310076	0.665878	0.176606
SO_2302	36.0573	0.243481	0.503422	0.483652	0.628633	0.863443	0.0637664
SO_2303	26.7352	-1.07258	0.30417	-3.52625	0.000421492	0.0208267	1.68138
SO_2304	40.5932	0.677322	0.291772	2.32141	0.0202647	0.195152	0.709626
SO_2305	19.289	-0.236376	0.417078	-0.566743	0.570889	0.834575	0.0785347
SO_2306	32.0366	0.0094063	0.247311	0.0380343	0.96966	0.989154	0.00473594
SO_2307	3.87706	-0.172265	0.480846	-0.358253	0.720154	0.911603	0.040194
SO_2308	11.0601	0.221872	0.309097	0.717806	0.472877	0.777824	0.109119
SO_2309	6.81947	-0.688913	0.382555	-1.80082	0.0717307	0.362975	0.440124
SO_2310	24.5333	-0.165742	0.333664	-0.496733	0.619377	0.857357	0.0668382
SO_2311	0.643914	0.236409	1.20002	0.197005	0.843824	NA	#VALUE!
SO_2312	26.5939	-1.43267	0.406218	-3.52685	0.000420541	0.0208267	1.68138
SO_2317	9.51089	0.037997	0.366789	0.103593	0.917492	0.980276	0.00865149
SO_2318	1.86816	1.4774	0.828926	1.78231	0.0746984	0.370515	0.431194
SO_2319	1.4441	-0.547158	0.776632	-0.704526	0.481105	NA	#VALUE!
SO_2320	14.6216	0.783977	0.333047	2.35395	0.0185751	0.186195	0.730033
SO_2323	13.6633	0.456122	0.303858	1.5011	0.133329	0.476579	0.321865
SO_2324	2.51782	0.966119	0.716305	1.34875	0.177416	0.537625	0.269521
SO_2325	3.97562	0.163167	0.478794	0.340788	0.733263	0.917125	0.0375715
SO_2326	4.81425	0.310126	0.467573	0.663268	0.507159	0.798077	0.0979551
SO_2327	8.12865	-0.178619	0.370263	-0.482409	0.629515	0.86373	0.0636218
SO_2328	18.1042	-0.306544	0.423981	-0.723014	0.469671	0.777824	0.109119
SO_2329	10.3386	-0.171298	0.339104	-0.50515	0.613453	0.85502	0.0680235
SO_2330	8.86727	-0.92484	0.348379	-2.6547	0.007938	0.111146	0.954106
SO_2331	3.65214	-0.926336	0.53737	-1.72383	0.0847379	0.392767	0.405865
[truncated: 2,390 more rows]

## Sheet: DESeq2_SigResults_Group AGroup 
	baseMean	log2FoldChange	lfcSE	stat	pvalue	padj	Product
SO_A0060	62.3184	-3.24646	0.601196	-5.4	6.66e-08	2.15e-05	toxin-antitoxin system toxin GNAT family
SO_t071	2.30942	-3.161	0.866706	-3.64714	0.000265178	0.0152568	tRNA Glu (aminoacyl-tRNA biosynthesis)
SO_t067	1.94475	-2.73349	0.881532	-3.10084	0.00192975	0.0494868	tRNA Glu (aminoacyl-tRNA biosynthesis)
SO_1689	239.298	-2.65461	0.356848	-7.43905	1.01e-13	3.31e-10	Cu2+-exporting ATPase CopA
SO_t057	3.24641	-2.56512	0.729682	-3.51539	0.000439107	0.0211019	tRNA Lys (aminoacyl-tRNA biosynthesis)
SO_t028	27.8748	-2.52589	0.481472	-5.24618	1.55e-07	3.62e-05	tRNA-Met
SO_A0059	65.1773	-2.48247	0.362389	-6.85028	7.37e-12	1.03e-08	toxin-antitoxin system antidote Rhh family
SO_t066	7.8524	-2.40031	0.471161	-5.09447	3.5e-07	6.39e-05	tRNA Glu (aminoacyl-tRNA biosynthesis)
SO_t019	6.08493	-2.37684	0.556962	-4.26751	1.98e-05	0.00197665	tRNA Leu (aminoacyl-tRNA biosynthesis
SO_t029	15.8608	-2.35261	0.391403	-6.0107	1.85e-09	1.23e-06	tRNA-Met
SO_t064	6.28833	-2.32611	0.49859	-4.66538	3.08e-06	0.000431256	tRNA Ile (aminoacyl-tRNA biosynthesis)
SO_t091	2.70477	-2.23772	0.716195	-3.12445	0.00178135	0.0473764	tRNA Phe (aminoacyl-tRNA biosynthesis)
SO_t041	6.02213	-2.21828	0.491776	-4.51076	6.46e-06	0.00077516	tRNA Gly (aminoacyl-tRNA biosynthesis)
SO_2297	2.52366	-2.19381	0.693672	-3.1626	0.00156365	0.0442805	uncharacterized protein
SO_4592	28.1459	-2.17518	0.457733	-4.75208	2.01e-06	0.000302004	predicted periplasmic protein
SO_A0058	62.6175	-2.0985	0.284323	-7.38068	1.57e-13	3.31e-10	hypothetical protein
SO_A0087	12.2388	-2.07209	0.373268	-5.55121	2.84e-08	1.08e-05	ISSpu16 toxin-antitoxin system antidote Phd family
SO_3758	20.0813	-2.03059	0.360707	-5.62948	1.81e-08	8.44e-06	sodium-dependent bicarbonate transporter (SBT) family
SO_A0072	30.3437	-1.98877	0.37526	-5.29971	1.16e-07	2.87e-05	toxin-antitoxin system toxin RelE family
SO_t030	14.4286	-1.98874	0.402154	-4.94521	7.61e-07	0.000133106	tRNA-Met
SO_1621	3.84752	-1.94879	0.582252	-3.347	0.000816925	0.0314778	uncharacterized protein
SO_1163	6.59601	-1.94564	0.460795	-4.22236	2.42e-05	0.00225643	uncharacterized protein (protein lipolyation system protein YbeD)
SO_t090	15.4047	-1.92716	0.580273	-3.32113	0.000896539	0.0337737	tRNA Ser (aminoacyl-tRNA biosynthesis)
SO_3548	3.74255	-1.91254	0.603687	-3.1681	0.00153437	0.0441395	protein of unknown function DUF3545
SO_r016	21.7032	-1.90191	0.420704	-4.52077	6.16e-06	0.000761128	5S ribosomal RNA
SO_t061	5.11842	-1.87798	0.57538	-3.2639	0.00109891	0.03658	tRNA Lys (aminoacyl-tRNA biosynthesis)
SO_2007	89.1395	-1.86373	0.540051	-3.45104	0.000558438	0.0244317	putative periplasmic low complexity protein
SO_r022	15.8232	-1.85505	0.387342	-4.78916	1.67e-06	0.00026052	5S ribosomal RNA
SO_1648	32.7302	-1.8069	0.440011	-4.10649	4.02e-05	0.00332819	cold shock protein Csp family
SO_t072	6.65379	-1.78387	0.537734	-3.31738	0.000908673	0.0337737	tRNA Ala (aminoacyl-tRNA biosynthesis)
SO_A0056	25.4426	-1.77874	0.420325	-4.23183	2.32e-05	0.00225643	plasmid protein
SO_t092	4.11772	-1.75817	0.534241	-3.29097	0.000998421	0.0349838	tRNA Leu (aminoacyl-tRNA biosynthesis)
SO_t088	4.35861	-1.70717	0.493864	-3.45676	0.000546706	0.0244273	tRNA Arg (aminoacyl-tRNA biosynthesis)
SO_t024	22.0762	-1.70395	0.403406	-4.22392	2.4e-05	0.00225643	tRNA-Pro
SO_2111	16.8084	-1.68427	0.306291	-5.49892	3.82e-08	1.34e-05	uncharacterized protein
SO_t012	4.39979	-1.67433	0.504554	-3.31844	0.000905226	0.0337737	tRNA Gly
SO_0874	23.1572	-1.66649	0.359509	-4.63548	3.56e-06	0.000467397	RNA polymerase-binding protein DksA
SO_3552	72.8263	-1.64283	0.489634	-3.35521	0.000793043	0.0311288	lipoprotein with VWA and DUF3520 domains
SO_2868	4.29793	-1.63217	0.524397	-3.11247	0.00185531	0.048702	tRNA 2-thiouridine synthesizing protein A (sulfur relay system)
SO_t010	27.1588	-1.63137	0.511763	-3.18774	0.00143391	0.0430237	tRNA Gly
SO_1170	7.23463	-1.63089	0.43681	-3.73363	0.00018874	0.0118315	ribosome-associated protein (iojap-like ribosome-associated protein)
SO_4742	18.1975	-1.60482	0.397293	-4.03939	5.36e-05	0.00414375	glucosamine-6-phosphate sensitive transcriptional repressor of lipopolysaccharide biosyntheis GlmR
SO_2110	15.4511	-1.57649	0.327976	-4.80674	1.53e-06	0.000247821	peptidase family M15
SO_A0084	21.6228	-1.5689	0.281789	-5.56763	2.58e-08	1.08e-05	pseudogene
SO_r028	19.3738	-1.54874	0.388816	-3.98321	6.8e-05	0.00500978	5S ribosomal RNA
SO_3114	23.6042	-1.5445	0.289435	-5.33628	9.49e-08	2.72e-05	S-adenosylmethionine:tRNA ribosyltransferase-isomerase QueA
SO_2228	30.0181	-1.52897	0.38787	-3.94197	8.08e-05	0.00575293	CBS domain containing protein
SO_r025	18.0893	-1.52167	0.402429	-3.78121	0.000156066	0.0105722	5S ribosomal RNA
SO_1201	29.8421	-1.52109	0.429629	-3.54046	0.000399425	0.0204401	preprotein translocase subunit SecG (GenInfo: protein export; Environmental processing: membrane transport: bacterial secretion systems; Cellular pro: Q sensing)
SO_A0078	12.6959	-1.51191	0.370435	-4.08143	4.48e-05	0.00354693	type II toxin-antitoxin system antidote component CC2985 family
SO_1835	9.14527	-1.50848	0.413503	-3.64805	0.000264241	0.0152568	ribosome-associated protein
SO_r006	73.5631	-1.50124	0.434924	-3.45173	0.000557007	0.0244317	5S ribosomal RNA
SO_1070	83.5551	-1.48594	0.440129	-3.37615	0.000735068	0.0291253	catalase HPII KatB
SO_4808	11.3218	-1.4669	0.464006	-3.16138	0.00157023	0.0442805	pseudogene
SO_3819	5.3879	-1.46388	0.471292	-3.1061	0.00189575	0.0494543	nitrogen regulatory protein P-II 2 (regulatory protein for nitrogen assimilation GlnK; genetic info proc: transcription)
SO_0443	43.167	-1.45532	0.36586	-3.9778	6.96e-05	0.00503681	zinc and cadmium (II) responsive transcriptional activator ZntR
SO_r010	19.9058	-1.43932	0.410972	-3.50222	0.000461394	0.0215317	5S ribosomal RNA
SO_A0040	29.6738	-1.43558	0.380224	-3.77562	0.000159613	0.0106409	antitoxin module of toxin-antitoxin system PemI
SO_2312	26.5939	-1.43267	0.406218	-3.52685	0.000420541	0.0208267	serine protease inhibitor ecotin EcoT
SO_0034	71.7633	-1.42592	0.448602	-3.17859	0.00147992	0.0432651	DNA processing protein DprA
SO_4410	65.1969	-1.42483	0.448637	-3.17591	0.00149368	0.0432651	glutamine synthetase GlnA
SO_r003	71.4903	-1.41783	0.435925	-3.25246	0.00114412	0.0369638	5S ribosomal RNA
SO_3813	12.5279	-1.39427	0.321955	-4.33064	1.49e-05	0.00155916	uncharacterized protein
SO_1984	18.5016	-1.38893	0.312494	-4.44468	8.8e-06	0.000982371	uncharacterized protein
SO_2751	18.7054	-1.38211	0.307896	-4.4889	7.16e-06	0.000835246	TolA energy-transducing system inner membrane component TolQ
SO_3551	14.1179	-1.35933	0.36259	-3.74894	0.000177586	0.0114748	RNA polymerase sigma-70 factor ECF subfamily
SO_t021	9.12805	-1.35608	0.38592	-3.51389	0.000441594	0.0211019	tRNA Leu (aminoacyl-tRNA biosynthesis
SO_2760	26.8792	-1.35189	0.312541	-4.32547	1.52e-05	0.00155916	phosphoribosylformylglycinamidine cyclo-ligase PurM
SO_0035	38.9273	-1.35126	0.324973	-4.15806	3.21e-05	0.00280846	protein of unknown function DUF494 Smg
SO_1342	379.947	-1.33205	0.409043	-3.25649	0.00112797	0.0367247	RNA polymerase sigma factor 24 RpoE
SO_1635	42.8945	-1.32215	0.285139	-4.63684	3.54e-06	0.000467397	1-deoxy-D-xylulose 5-phosphate reductoisomerase Dxr
SO_1880	52.895	-1.32201	0.377984	-3.49752	0.000469606	0.0216741	outer membrane protein assembly factor BamC (beta barrel protein translocation component BamD)
SO_1344	45.4459	-1.31661	0.36824	-3.57541	0.000349673	0.0190731	sigma E factor regulatory protein RseB
SO_1839	27.1992	-1.30806	0.312555	-4.18506	2.85e-05	0.00254763	uncharacterized protein
SO_2447	11.6258	-1.30672	0.347163	-3.76398	0.000167229	0.0109744	channel protein hemolysin III family subfamily YqfA
SO_m002	465.386	-1.29687	0.414844	-3.12615	0.00177109	0.0473764	6S RNA
SO_A0071	18.728	-1.26662	0.307547	-4.11847	3.81e-05	0.0032691	HTH-type transcriptional regulator / antitoxin HigA (toxin-antitoxin system antidote transcriptional repressor Xre family; Gen info proc, transciption factors; sig and cell proc, prokaryotic defense system; TA sytem type II HigB-HigA)
SO_r009	65.7516	-1.2499	0.381135	-3.27942	0.0010402	0.0349838	5S ribosomal RNA
SO_3339	12.7559	-1.23654	0.333015	-3.71318	0.000204672	0.0122803	outer membrane porin OmpA family
SO_3765	50.4431	-1.23184	0.374554	-3.28883	0.00100604	0.0349838	PspA/IM30 family protein
SO_0075	69.2442	-1.23092	0.386139	-3.18776	0.00143378	0.0430237	long-chain-fatty-acid--CoA ligase IcfE
SO_A0061	27.1513	-1.22421	0.327749	-3.73519	0.00018757	0.0118315	plasmid stability/partitioning determinant RepA
SO_1343	107.677	-1.21609	0.351499	-3.45972	0.000540737	0.0244204	sigma-E factor negative regulatory protein RseA
SO_4228	21.2225	-1.21128	0.33673	-3.59718	0.000321692	0.0177777	protein MraZ
SO_A0079	11.8492	-1.1921	0.319633	-3.72961	0.000191778	0.0118451	type II toxin-antitoxin system toxin component RelE family
SO_1473	21.2235	-1.18971	0.371058	-3.20627	0.00134466	0.0412795	SsrA-binding protein (Geninfo: protein processing)
SO_3257	17.487	-1.18659	0.329493	-3.60125	0.000316694	0.0177349	outer membrane lipoprotein required for flagellar motility FlgO
SO_A0041	9.02133	-1.18249	0.367464	-3.21798	0.00129095	0.0404822	mRNA interferase MazF (toxin module of toxin-antitoxin system mRNA endonuclease-like PemK; Sig and cell pro: prokaryotic defense system; TA sytem type II MazF-MazE)
SO_0297	9.14328	-1.16784	0.355212	-3.28774	0.00100995	0.0349838	BON domain lipoprotein
SO_2750	8.56954	-1.15602	0.358193	-3.22736	0.00124936	0.0397525	TolA energy-transducing system inner membrane component TolR (biopyler transport protein)
SO_1192	53.1844	-1.13953	0.360469	-3.16126	0.0015709	0.0442805	predicted extracytoplasmic protein
SO_1690	33.5505	-1.13716	0.346515	-3.2817	0.00103183	0.0349838	REG family ATPase YbiT
SO_2833	10.8053	-1.11807	0.318753	-3.50764	0.000452094	0.0213347	anaerobic ribonucleoside-triphosphate reductase activating protein NrdG
SO_0913	26.0958	-1.11704	0.306659	-3.64259	0.000269904	0.0153189	cell filamentation protein Fic
SO_4187	12.8285	-1.11333	0.355079	-3.13545	0.0017159	0.0468594	uncharacterized protein
SO_1345	11.4262	-1.10374	0.326268	-3.38293	0.000717178	0.0286871	sigma E factor negative regulatory protein (Transccription machinery)
SO_2924	19.8166	-1.10121	0.335249	-3.28477	0.00102067	0.0349838	signal peptidase I
SO_0880	12.0449	-1.10091	0.337721	-3.25982	0.00111482	0.03658	uncharacterized protein (peptidase S33 family YheT)
SO_1636	35.8571	-1.09606	0.34062	-3.21785	0.00129158	0.0404822	RseA degrading zinc metalloprotease RseP
SO_3080	23.374	-1.09489	0.320685	-3.41422	0.000639644	0.0271364	50S subunit L3 protein glutamine methyltransferase PrmB
SO_3113	46.1573	-1.09456	0.348999	-3.13628	0.00171106	0.0468594	queuine tRNA-ribosyltransferase Tgt
SO_4603	23.1264	-1.09264	0.343912	-3.17709	0.00148761	0.0432651	repressor LexA (bifunctional transcriptional repressor of SOS-reponse/self-cleaving protease LexA; metabolism: peptidases and inhibitors; genitic info: DNA repaid and recom proteins; hydrolases, acting on peptide bonds, serine endopeptidases)
SO_3420	15.0264	-1.09022	0.307522	-3.54518	0.000392347	0.0203439	monoheme cytochrome c'
SO_A0070	28.7392	-1.07698	0.262577	-4.10157	4.1e-05	0.00332819	periplasmic protein of unknown function DUF2931
SO_2303	26.7352	-1.07258	0.30417	-3.52625	0.000421492	0.0208267	thioredoxin reductase TrxB
SO_1633	19.4153	-1.06836	0.314744	-3.39437	0.000687861	0.0280581	undecaprenyl diphosphate synthase UppS
SO_3533	26.067	-1.06479	0.343337	-3.1013	0.00192672	0.0494868	riboflavin kinase/FMN adenylyltransferase (bifunctional flavokinase/FAD synthetase Ribf; Met of cofactors and vitamins, rib met; enzymes, transfering phosphorous containing gorups)
SO_2261	8.37535	-1.06176	0.342455	-3.10044	0.00193234	0.0494868	tRNA (cytidine32/uridine32-2'-0)-methyltransferase (methyltransferase
SO_3430	69.4918	-1.04862	0.317622	-3.30148	0.000961755	0.034607	recombinase A RecA
SO_0956	36.3154	-1.03296	0.311891	-3.31193	0.000926553	0.0341362	alkyl hydroperoxide reductase flavoprotein component AhpF
SO_3655	10.1426	-1.03195	0.329163	-3.13506	0.00171818	0.0468594	MSHA pilin protein MshB (PilD processed protein; protein families: sig and cell pro: secretion system; Type !! Secretion system: pilus biogenesis protein)
SO_2564	24.3805	-1.01303	0.252215	-4.01656	5.91e-05	0.0044291	membrane-bound lytic peptidoglycan transglycosylase D
SO_2530	15.6349	-1.00989	0.293364	-3.44243	0.000576502	0.024962	peptide deformylase Def
SO_3441	40.2384	-0.975407	0.293791	-3.32007	0.000899953	0.0337737	CTP synthase PyrG
SO_3314	17.167	-0.97253	0.27492	-3.5375	0.000403935	0.0204401	outer membrane PilQ pilotin PilF
SO_1265	26.8458	-0.95762	0.258932	-3.69834	0.000217011	0.0128373	putrescine degradation gene regulator PuuR
SO_1938	17.257	-0.941771	0.293764	-3.20588	0.0013465	0.0412795	NAD-dependent deacetylase (deacetylase of acetyl-CoA synthetase NAD-dependent CobB)
SO_3194	13.1136	-0.931048	0.292076	-3.18769	0.00143412	0.0430237	transccriptional antiterminator RfaH
SO_3953	24.4026	-0.898297	0.288064	-3.11839	0.0018184	0.0480333	phospholipid/cholesterol/gamma-HCH transport system permease protein (ABC-type phosphoplipid uptake (salvage) system permease component MlaE; Membrane transporters)
SO_1868	15.4282	-0.894228	0.271957	-3.28812	0.00100858	0.0349838	uncharacterized protein (nucleic acide binding superfamily protein Yitle tpe)
SO_4422	31.4562	0.868071	0.277711	3.1258	0.0017732	0.0473764	iron complex outermembrane recepter protein (TonB-dependent ferric achromobactin receptor; protein fam: signalling and cellular processes: transporters; pores ion channels)
SO_4014	31.8137	0.88329	0.267598	3.30081	0.000964052	0.034607	HAE1 family effllux pump permease component (Integral membrane proteins, some are involved in drug resistance, ArcB cooperates with a membrane fusion protein, ArcA, and outer membrane channel TolC
SO_2697	17.4743	0.894914	0.28511	3.13884	0.00169617	0.0468594	Mu phage tape protein
SO_2704	17.1925	0.924542	0.29356	3.14941	0.00163598	0.0458075	Mu phage tail fiber protein Gps
SO_0491	22.4308	0.947271	0.266891	3.54928	0.000386281	0.0202798	oligopeptidase lipoprotein M13 family
SO_3032	14.8818	0.969704	0.285793	3.39303	0.00069125	0.0280581	NTP-dependent putrebactin synthetase PubC
SO_0343	17.1868	1.05362	0.321309	3.27915	0.00104119	0.0349838	2-methyl citrate dehydratase Fe-S dependent AcnD
SO_4743	27.3771	1.08417	0.341271	3.17685	0.00148885	0.0432651	TonB-dependent siderophore receptor
SO_2940	43.3144	1.17728	0.351239	3.35178	0.000802929	0.031225	Lambda phage tail fiber protein J
SO_3030	13.3281	1.21007	0.3444	3.51357	0.000442135	0.0211019	putrescine monooxygenase PubA
SO_0798	20.8964	1.25463	0.360835	3.47701	0.000507034	0.0231472	TonB-dependent receptor
SO_0312	7.22553	1.2826	0.400011	3.20642	0.00134395	0.0412795	outer membrane porin
SO_2117	8.33136	1.29885	0.39824	3.26147	0.00110836	0.03658	methyl-accepting chemotaxis protein (Environmental info proc: two-comp sys; Cell pro: cell mt and chemotaxis)
SO_3674	7.23184	1.49838	0.422113	3.54972	0.000385645	0.0202798	ABC-type hemin uptake system permease component HmuC
SO_1217	8.82727	1.57984	0.385269	4.10061	4.12e-05	0.00332819	deoxyribose-phosphate aldolase DeoC
SO_2944	27.3365	1.63434	0.457597	3.57156	0.000354855	0.0191076	Lambda phage structural protein
SO_0704	155.689	1.65013	0.425791	3.87543	0.000106435	0.00732829	60 kDa chaperonin GroEL
SO_2687	8.80499	1.67105	0.449892	3.71434	0.000203735	0.0122803	Mu phage uncharacterized protein
SO_3669	28.6454	1.7072	0.384281	4.44259	8.89e-06	0.000982371	TonB-dependent heme/hemoglobin receptor HmuA
SO_2968	30.6895	1.75098	0.516265	3.39163	0.000694773	0.0280581	Lambda phage terminase A
SO_3320	13.8268	1.75809	0.447097	3.93224	8.42e-05	0.00589098	pseudogene
SO_2945	13.9625	1.76037	0.419695	4.19441	2.74e-05	0.00249796	Lambda phage tail fiber protein
SO_2693	17.2362	1.81834	0.353233	5.1477	2.64e-07	5.27e-05	Mu phage tail sheath protein GpL
SO_2953	43.07	1.8307	0.40105	4.56476	5e-06	0.000636446	Lambda phage tail length tape meausure protein H
SO_2946	11.3903	1.92082	0.392043	4.89952	9.61e-07	0.000161402	Lambda phage protein with carbohydrate-binding module
SO_2939	4.76924	1.93241	0.585403	3.30099	0.000963428	0.034607	Lambda phage uncharacterized protein
SO_2941	4.39293	1.99174	0.625869	3.18235	0.00146084	0.0432651	Lambda phage tail assembly protein I
SO_2684	21.4909	2.06869	0.345125	5.99403	2.05e-09	1.23e-06	Mu phage protease GpI
SO_1188	4.20284	2.12416	0.62326	3.40814	0.000654069	0.0271989	uncharacterized protein (inner membrane protein with PepSY TM helix)
SO_2972	8.6085	2.12719	0.48228	4.41071	1.03e-05	0.0011096	Lambda phage uncharacterized protein
SO_2974	5.26597	2.25912	0.662429	3.41036	0.000648781	0.0271989	Lambda phage pyridoxal phosphate dependent enzyme
SO_2954	3.29596	2.32996	0.745753	3.12431	0.00178225	0.0473764	Lambda phage uncharacterized protein
SO_2689	7.99709	2.37536	0.73458	3.23363	0.00122226	0.039187	Mu phage protein of unknown function
SO_2965	22.6513	2.39007	0.457247	5.22709	1.72e-07	3.81e-05	Lambda phage portal protein B
SO_2964	17.1749	2.46861	0.477354	5.17146	2.32e-07	4.88e-05	Lambda phage head maturation protease
SO_2685	17.4926	2.69215	0.429784	6.26395	3.75e-10	3.15e-07	Mu phage major head subunit GpT
SO_2947	2.80487	2.70157	0.786187	3.43629	0.000589736	0.0252744	Lambda phage protein of known function
SO_2688	19.4006	2.71645	0.473005	5.74296	9.3e-09	4.88e-06	Mu phage uncharacterized protein
SO_2973	11.5513	2.784	0.522205	5.33125	9.75e-08	2.72e-05	Lambda phage lysozyme R
SO_2956	11.3078	2.86986	0.539388	5.32059	1.03e-07	2.72e-05	Lambda phage major tail protein V
SO_2963	38.5674	3.10601	0.492344	6.30861	2.82e-10	2.96e-07	Lambda phage major capsid protein
SO_2955	8.83832	3.1178	0.610375	5.10801	3.26e-07	6.22e-05	Lambda phage minor tail protein G
SO_2970	4.96192	3.27558	0.811499	4.03646	5.43e-05	0.00414375	Lambda phage uncharacterized protein
SO_3319	19.2048	3.5696	0.762633	4.68063	2.86e-06	0.000414203	membrane protein DoxX family

## Sheet: GSE_KEGG_Group AGroup B
	ID	Description	setSize	enrichmentScore	NES	pvalue	p.adjust	qvalues	rank	leading_edge	core_enrichment
son00970	son00970	Aminoacyl-tRNA biosynthesis	119	-0.793382	-3.28133	1e-10	1e-10	3.47368e-09	336	tags=56%, list=8%, signal=53%	SO_t025/SO_t079/SO_t045/SO_t006/SO_t032/SO_t022/SO_t055/SO_t005/SO_t037/SO_t070/SO_t027/SO_t011/SO_t076/SO_t048/SO_t049/SO_t004/SO_t021/SO_t018/SO_t054/SO_t084/SO_t060/SO_t014/SO_t085/SO_t043/SO_t065/SO_t075/SO_t073/SO_t062/SO_t040/SO_t015/SO_t010/SO_t026/SO_t012/SO_t008/SO_t024/SO_t088/SO_t074/SO_t009/SO_t077/SO_t092/SO_t089/SO_t042/SO_t072/SO_t034/SO_t033/SO_t100/SO_t099/SO_t061/SO_t047/SO_t090…
son03010	son03010	Ribosome	82	-0.699705	-2.70546	1e-10	1e-10	3.47368e-09	590	tags=57%, list=13%, signal=51%	SO_0245/SO_3940/SO_1629/SO_0230/SO_0221/SO_r008/SO_r002/SO_4120/SO_0242/SO_r005/SO_0222/SO_r026/SO_r014/SO_r017/SO_r020/SO_r011/SO_0220/SO_1357/SO_r023/SO_r013/SO_3930/SO_0241/SO_3537/SO_r001/SO_r004/SO_r007/SO_r018/SO_r027/SO_0007/SO_r015/SO_r021/SO_r024/SO_3651/SO_r012/SO_r019/SO_1288/SO_3652/SO_2112/SO_r009/SO_2780/SO_r003/SO_r010/SO_r006/SO_r025/SO_r028/SO_r022/SO_r016
son00640	son00640	Propanoate metabolism	23	0.594374	1.84042	0.00187313	0.00187313	0.0433779	543	tags=39%, list=12%, signal=34%	SO_1932/SO_0343/SO_2341/SO_1276/SO_0345/SO_4469/SO_2916/SO_0344/SO_3497
son00680	son00680	Methane metabolism	32	0.474992	1.58236	0.0170749	0.0170749	0.296564	1512	tags=75%, list=34%, signal=50%	SO_2055/SO_0103/SO_2410/SO_3631/SO_0933/SO_2916/SO_2054/SO_0274/SO_1233/SO_4511/SO_1231/SO_4513/SO_4514/SO_1232/SO_3922/SO_0102/SO_0862/SO_1223/SO_4510/SO_4343/SO_2915/SO_0988/SO_2743/SO_4515
son00190	son00190	Oxidative phosphorylation	46	0.409822	1.46125	0.0262556	0.0262556	0.364815	648	tags=28%, list=15%, signal=24%	SO_1012/SO_1013/SO_1015/SO_1017/SO_4746/SO_1014/SO_1016/SO_4747/SO_1010/SO_1011/SO_1020/SO_2361/SO_2363
son04122	son04122	Sulfur relay system	18	-0.536476	-1.4996	0.046834	0.046834	0.542289	613	tags=44%, list=14%, signal=38%	SO_4452/SO_0137/SO_1531/SO_2633/SO_2376/SO_2377/SO_2378/SO_2868
son02010	son02010	ABC transporters	76	0.345859	1.37566	0.0588235	0.0588235	0.583812	1373	tags=50%, list=31%, signal=35%	SO_1042/SO_0262/SO_3602/SO_4447/SO_4289/SO_1959/SO_3863/SO_3950/SO_4290/SO_4720/SO_3601/SO_1803/SO_4719/SO_4654/SO_4446/SO_0070/SO_0069/SO_0488/SO_4655/SO_4652/SO_3709/SO_3967/SO_3600/SO_1043/SO_4292/SO_4146/SO_0821/SO_1801/SO_3865/SO_3128/SO_4291/SO_4721/SO_1273/SO_1370/SO_3864/SO_3714/SO_4653/SO_4448
son00340	son00340	Histidine metabolism	15	0.50675	1.39861	0.101449	0.101449	0.881007	1439	tags=53%, list=33%, signal=36%	SO_4374/SO_2069/SO_2067/SO_0097/SO_0098/SO_2068/SO_4198/SO_2073
son03060	son03060	Protein export	20	-0.466724	-1.34823	0.116601	0.116601	0.900076	547	tags=30%, list=12%, signal=26%	SO_3110/SO_1356/SO_0052/SO_2924/SO_0218/SO_1201
son02040	son02040	Flagellar assembly	47	-0.347045	-1.22254	0.163934	0.163934	0.964912	1153	tags=34%, list=26%, signal=25%	SO_3232/SO_3223/SO_3241/SO_3256/SO_3255/SO_3227/SO_0132/SO_3213/SO_3219/SO_1529/SO_3936/SO_4287/SO_3229/SO_3210/SO_3245/SO_3235
son00500	son00500	Starch and sucrose metabolism	14	0.476394	1.28393	0.171975	0.171975	0.964912	1854	tags=64%, list=42%, signal=37%	SO_1494/SO_2459/SO_2450/SO_1495/SO_1498/SO_1496/SO_1499/SO_3547/SO_2213
son00280	son00280	Valine, leucine and isoleucine degradation	22	0.408648	1.25297	0.178645	0.178645	0.964912	1780	tags=64%, list=41%, signal=38%	SO_2341/SO_1276/SO_3497/SO_1897/SO_1894/SO_1891/SO_1682/SO_1896/SO_3089/SO_1678/SO_1892/SO_2638/SO_3088/SO_1895
son00670	son00670	One carbon pool by folate	14	-0.460926	-1.22196	0.224105	0.224105	0.964912	1187	tags=57%, list=27%, signal=42%	SO_0031/SO_3646/SO_0442/SO_3471/SO_1624/SO_0779/SO_1792/SO_2761
son01212	son01212	Fatty acid metabolism	26	-0.364343	-1.12912	0.289474	0.289474	0.964912	1038	tags=35%, list=24%, signal=27%	SO_2776/SO_1640/SO_1800/SO_1683/SO_3072/SO_1677/SO_0197/SO_1856/SO_0075
son00450	son00450	Selenocompound metabolism	12	0.446935	1.15008	0.315678	0.315678	0.964912	1201	tags=58%, list=27%, signal=42%	SO_4056/SO_3727/SO_2191/SO_0105/SO_0818/SO_1812/SO_1030
son00540	son00540	Lipopolysaccharide biosynthesis	17	-0.405279	-1.1142	0.330059	0.330059	0.964912	913	tags=41%, list=21%, signal=33%	SO_4676/SO_1639/SO_4677/SO_2851/SO_3957/SO_3745/SO_4214
son00250	son00250	Alanine, aspartate and glutamate metabolism	29	0.3285	1.0708	0.332599	0.332599	0.964912	1241	tags=45%, list=28%, signal=32%	SO_0278/SO_1276/SO_3774/SO_0279/SO_2304/SO_3175/SO_1325/SO_1324/SO_1142/SO_3506/SO_1268/SO_3064/SO_2635
son00541	son00541	O-Antigen nucleotide sugar biosynthesis	17	0.384557	1.09491	0.332657	0.332657	0.964912	1741	tags=59%, list=40%, signal=36%	SO_3160/SO_3188/SO_4687/SO_1755/SO_1653/SO_3186/SO_4686/SO_3173/SO_3189/SO_3171
son00400	son00400	Phenylalanine, tyrosine and tryptophan biosynthesis	21	-0.379054	-1.10282	0.341317	0.341317	0.964912	1069	tags=38%, list=24%, signal=29%	SO_3020/SO_3079/SO_2646/SO_0287/SO_2404/SO_0512/SO_2350/SO_0286
son01210	son01210	2-Oxocarboxylic acid metabolism	25	-0.340304	-1.04314	0.398113	0.398113	0.964912	1415	tags=48%, list=32%, signal=33%	SO_2279/SO_0432/SO_0276/SO_4347/SO_1926/SO_0617/SO_1538/SO_3070/SO_4345/SO_4245/SO_0275/SO_4346
son00740	son00740	Riboflavin metabolism	13	-0.395677	-1.02401	0.426104	0.426104	0.964912	403	tags=23%, list=9%, signal=21%	SO_2296/SO_3466/SO_3533
son00900	son00900	Terpenoid backbone biosynthesis	12	-0.408969	-1.03323	0.426415	0.426415	0.964912	643	tags=50%, list=15%, signal=43%	SO_3836/SO_1526/SO_1677/SO_3437/SO_1633/SO_1635
son02024	son02024	Quorum sensing	28	-0.315011	-0.99582	0.442164	0.442164	0.964912	665	tags=21%, list=15%, signal=18%	SO_1101/SO_1356/SO_0052/SO_0218/SO_0075/SO_1201
son00650	son00650	Butanoate metabolism	25	-0.325349	-0.997298	0.456604	0.456604	0.964912	929	tags=32%, list=21%, signal=25%	SO_0399/SO_4347/SO_1800/SO_0396/SO_1677/SO_0397/SO_1927/SO_4346
son00730	son00730	Thiamine metabolism	13	0.374133	0.986663	0.463617	0.463617	0.964912	1027	tags=38%, list=23%, signal=30%	SO_2444/SO_2440/SO_0830/SO_3923/SO_3464
son02020	son02020	Two-component system	130	0.229727	1.001	0.46384	0.46384	0.964912	1146	tags=32%, list=26%, signal=24%	SO_2318/SO_2117/SO_0059/SO_1946/SO_4647/SO_2104/SO_1416/SO_2324/SO_4466/SO_0500/SO_4634/SO_0417/SO_3138/SO_1233/SO_0549/SO_3688/SO_4598/SO_1391/SO_2361/SO_2363/SO_4053/SO_0070/SO_3642/SO_2121/SO_0830/SO_1231/SO_2323/SO_3981/SO_0069/SO_0806/SO_2118/SO_4648/SO_3231/SO_4472/SO_3238/SO_1232/SO_3206/SO_4292/SO_2240/SO_1268/SO_0352
son00061	son00061	Fatty acid biosynthesis	18	-0.359719	-1.00552	0.46627	0.46627	0.964912	1038	tags=39%, list=24%, signal=30%	SO_2776/SO_1640/SO_1800/SO_1683/SO_3072/SO_1856/SO_0075
son00130	son00130	Ubiquinone and other terpenoid-quinone biosynthesis	18	0.336733	0.973956	0.475904	0.475904	0.964912	898	tags=33%, list=20%, signal=27%	SO_0777/SO_3804/SO_0131/SO_0778/SO_4574/SO_0468
son01230	son01230	Biosynthesis of amino acids	107	-0.246335	-0.991026	0.487847	0.487847	0.964912	1012	tags=29%, list=23%, signal=23%	SO_1926/SO_0617/SO_3079/SO_1538/SO_3070/SO_2903/SO_2646/SO_0287/SO_4345/SO_4344/SO_0049/SO_3471/SO_2262/SO_4245/SO_2404/SO_3354/SO_3598/SO_0292/SO_0275/SO_1101/SO_3414/SO_1322/SO_1879/SO_0512/SO_2350/SO_2347/SO_0286/SO_3837/SO_4410/SO_4346/SO_1200
son01503	son01503	Cationic antimicrobial peptide (CAMP) resistance	25	0.301693	0.947824	0.510593	0.510593	0.964912	1586	tags=52%, list=36%, signal=33%	SO_1946/SO_4647/SO_1803/SO_4692/SO_4328/SO_4648/SO_1801/SO_3812/SO_1881/SO_1945/SO_2048/SO_4478/SO_4327
son00480	son00480	Glutathione metabolism	24	0.302679	0.943024	0.512448	0.512448	0.964912	732	tags=21%, list=17%, signal=17%	SO_4640/SO_0012/SO_0314/SO_0959/SO_0746
son00350	son00350	Tyrosine metabolism	11	0.361274	0.907691	0.581053	0.581053	0.964912	561	tags=27%, list=13%, signal=24%	SO_2054/SO_1963/SO_1670
son00520	son00520	Amino sugar and nucleotide sugar metabolism	29	0.280252	0.913526	0.581498	0.581498	0.964912	1117	tags=31%, list=25%, signal=23%	SO_3507/SO_3505/SO_1313/SO_4687/SO_1755/SO_1623/SO_1498/SO_3506/SO_3509
son00330	son00330	Arginine and proline metabolism	22	0.285391	0.875045	0.634497	0.634497	0.964912	1374	tags=45%, list=31%, signal=31%	SO_0618/SO_0619/SO_3774/SO_0314/SO_0888/SO_0887/SO_1121/SO_1264/SO_1870/SO_1122
son00770	son00770	Pantothenate and CoA biosynthesis	20	-0.3008	-0.868927	0.63834	0.63834	0.964912	1242	tags=45%, list=28%, signal=32%	SO_3817/SO_2279/SO_0215/SO_4347/SO_3116/SO_1604/SO_4345/SO_4684/SO_4346
son03440	son03440	Homologous recombination	26	-0.280057	-0.867918	0.674812	0.674812	0.964912	1020	tags=31%, list=23%, signal=24%	SO_4028/SO_0010/SO_2431/SO_3929/SO_2429/SO_2015/SO_2430/SO_3430
son00260	son00260	Glycine, serine and threonine metabolism	28	0.26216	0.847134	0.680258	0.680258	0.964912	1378	tags=39%, list=31%, signal=27%	SO_3024/SO_2410/SO_3631/SO_3023/SO_4055/SO_0781/SO_3986/SO_0862/SO_1223/SO_4673/SO_4343
son00071	son00071	Fatty acid degradation	13	-0.323557	-0.837364	0.694818	0.694818	0.964912	643	tags=23%, list=15%, signal=20%	SO_2536/SO_1677/SO_0075
son01120	son01120	Microbial metabolism in diverse environments	154	0.200139	0.892563	0.735751	0.735751	0.964912	750	tags=21%, list=17%, signal=18%	SO_3030/SO_1932/SO_2055/SO_0103/SO_2410/SO_3631/SO_3728/SO_1276/SO_3727/SO_0933/SO_4315/SO_2916/SO_2453/SO_2054/SO_1930/SO_0274/SO_4308/SO_1963/SO_3804/SO_1006/SO_1670/SO_0424/SO_1233/SO_2253/SO_1325/SO_1324/SO_2488/SO_4706/SO_4511/SO_0425/SO_0888/SO_4055/SO_3980
son00010	son00010	Glycolysis / Gluconeogenesis	25	-0.264415	-0.810516	0.75283	0.75283	0.964912	510	tags=12%, list=12%, signal=11%	SO_2644/SO_2347/SO_1200
son00550	son00550	Peptidoglycan biosynthesis	21	-0.266876	-0.776454	0.772455	0.772455	0.964912	260	tags=10%, list=6%, signal=9%	SO_1164/SO_1633
son00760	son00760	Nicotinate and nicotinamide metabolism	20	0.256797	0.769529	0.794355	0.794355	0.964912	1410	tags=40%, list=32%, signal=27%	SO_1981/SO_1221/SO_3442/SO_2719/SO_2762/SO_0272/SO_3741/SO_1171
son00660	son00660	C5-Branched dibasic acid metabolism	10	0.301076	0.732188	0.804167	0.804167	0.964912	1228	tags=50%, list=28%, signal=36%	SO_1932/SO_2278/SO_4234/SO_4233/SO_1933
son00564	son00564	Glycerophospholipid metabolism	15	-0.288407	-0.767347	0.809249	0.809249	0.964912	1453	tags=40%, list=33%, signal=27%	SO_0053/SO_2203/SO_3575/SO_0567/SO_1290/SO_1862
son00290	son00290	Valine, leucine and isoleucine biosynthesis	15	-0.284399	-0.756682	0.815029	0.815029	0.964912	70	tags=33%, list=2%, signal=33%	SO_2279/SO_4347/SO_4345/SO_4344/SO_4346
son00230	son00230	Purine metabolism	60	-0.21369	-0.789087	0.816112	0.816112	0.964912	1202	tags=28%, list=27%, signal=21%	SO_2416/SO_3903/SO_2484/SO_0442/SO_3937/SO_2020/SO_0190/SO_3554/SO_1329/SO_0361/SO_3723/SO_3293/SO_2761/SO_0177/SO_1258/SO_3837/SO_2760
son01232	son01232	Nucleotide metabolism	50	-0.223054	-0.79083	0.823636	0.823636	0.964912	1548	tags=42%, list=35%, signal=27%	SO_2001/SO_2617/SO_3317/SO_2018/SO_3435/SO_4297/SO_2274/SO_2416/SO_2484/SO_4250/SO_1397/SO_3937/SO_2020/SO_2403/SO_0361/SO_2759/SO_3293/SO_0177/SO_1258/SO_3441/SO_2840
son00380	son00380	Tryptophan metabolism	10	-0.292527	-0.701492	0.83908	0.83908	0.964912	91	tags=20%, list=2%, signal=20%	SO_1677/SO_1070
son03070	son03070	Bacterial secretion system	28	-0.240442	-0.760089	0.852612	0.852612	0.964912	547	tags=14%, list=12%, signal=13%	SO_1356/SO_0052/SO_0218/SO_1201
son02030	son02030	Bacterial chemotaxis	54	0.212791	0.791065	0.861298	0.861298	0.964912	1322	tags=30%, list=30%, signal=21%	SO_2318/SO_2117/SO_2324/SO_4466/SO_0500/SO_0549/SO_4053/SO_3642/SO_2121/SO_2323/SO_3206/SO_2240/SO_3282/SO_3221/SO_3714/SO_2326
son00910	son00910	Nitrogen metabolism	11	0.269383	0.676816	0.869474	0.869474	0.964912	750	tags=36%, list=17%, signal=30%	SO_1363/SO_1325/SO_1324/SO_3980
son00630	son00630	Glyoxylate and dicarboxylate metabolism	34	-0.224056	-0.744203	0.87061	0.87061	0.964912	730	tags=26%, list=17%, signal=22%	SO_1926/SO_3471/SO_1624/SO_0779/SO_2771/SO_1677/SO_0770/SO_4410/SO_1070
son00860	son00860	Porphyrin metabolism	30	0.220329	0.725082	0.871965	0.871965	0.964912	585	tags=17%, list=13%, signal=15%	SO_3667/SO_3728/SO_0025/SO_4315/SO_1039
son00920	son00920	Sulfur metabolism	29	0.217436	0.708767	0.881057	0.881057	0.964912	1197	tags=34%, list=27%, signal=25%	SO_4056/SO_3602/SO_3727/SO_3601/SO_4654/SO_4358/SO_4655/SO_4652/SO_3600/SO_4357
son03410	son03410	Base excision repair	11	0.261808	0.657786	0.884211	0.884211	0.964912	2007	tags=55%, list=46%, signal=30%	SO_0016/SO_2514/SO_0952/SO_2896/SO_4669/SO_3368
son03018	son03018	RNA degradation	20	-0.231242	-0.667993	0.901186	0.901186	0.964912	1334	tags=50%, list=30%, signal=35%	SO_1209/SO_3125/SO_3935/SO_1501/SO_0872/SO_0407/SO_3388/SO_4034/SO_0405/SO_1331
son00220	son00220	Arginine biosynthesis	13	-0.256085	-0.662747	0.90595	0.90595	0.964912	996	tags=38%, list=23%, signal=30%	SO_0276/SO_0617/SO_4245/SO_0275/SO_4410
son00270	son00270	Cysteine and methionine metabolism	35	-0.211969	-0.709191	0.908759	0.908759	0.964912	990	tags=31%, list=23%, signal=25%	SO_2603/SO_3070/SO_2903/SO_2262/SO_3559/SO_3598/SO_1101/SO_1322/SO_0770/SO_1871/SO_2350
son00030	son00030	Pentose phosphate pathway	19	-0.226333	-0.642382	0.916335	0.916335	0.964912	261	tags=16%, list=6%, signal=15%	SO_0292/SO_1902/SO_3837
son00780	son00780	Biotin metabolism	17	0.222322	0.632995	0.943205	0.943205	0.964912	1497	tags=41%, list=34%, signal=27%	SO_2737/SO_4382/SO_4380/SO_2740/SO_0214/SO_2739/SO_4626
son00020	son00020	Citrate cycle (TCA cycle)	22	-0.21402	-0.631249	0.943689	0.943689	0.964912	1012	tags=36%, list=23%, signal=28%	SO_0432/SO_0399/SO_1926/SO_1538/SO_0396/SO_0397/SO_0770/SO_1927
son00620	son00620	Pyruvate metabolism	34	0.19538	0.661514	0.952278	0.952278	0.964912	854	tags=24%, list=19%, signal=19%	SO_2916/SO_2054/SO_0274/SO_0424/SO_2253/SO_4706/SO_0425/SO_0511
son00240	son00240	Pyrimidine metabolism	39	-0.193793	-0.660371	0.959335	0.959335	0.964912	3547	tags=41%, list=81%, signal=8%	SO_2001/SO_2617/SO_3317/SO_3435/SO_4297/SO_2274/SO_2416/SO_2484/SO_4250/SO_1301/SO_1397/SO_2403/SO_1141/SO_2759/SO_3441/SO_2840
son00300	son00300	Lysine biosynthesis	14	0.202763	0.54647	0.980892	0.980892	0.964912	1109	tags=36%, list=25%, signal=27%	SO_4308/SO_4055/SO_4223/SO_1625/SO_3986
son01200	son01200	Carbon metabolism	86	-0.17428	-0.674283	0.9839	0.9839	0.964912	1012	tags=23%, list=23%, signal=18%	SO_1926/SO_1538/SO_2903/SO_4344/SO_1800/SO_0049/SO_3471/SO_2262/SO_0779/SO_0292/SO_1792/SO_1677/SO_0770/SO_2644/SO_1902/SO_2347/SO_3837/SO_1927/SO_1070/SO_1200
son01501	son01501	beta-Lactam resistance	17	-0.1871	-0.514375	0.984283	0.984283	0.964912	3572	tags=24%, list=81%, signal=4%	SO_4693/SO_3483/SO_1821/SO_4326
son01250	son01250	Biosynthesis of nucleotide sugars	37	0.14415	0.493573	0.993348	0.993348	0.964912	1878	tags=49%, list=43%, signal=28%	SO_3160/SO_1313/SO_3188/SO_4687/SO_1755/SO_1498/SO_3506/SO_1653/SO_3186/SO_4686/SO_3173/SO_3956/SO_3189/SO_3171/SO_3827/SO_3547/SO_3948/SO_4745
son00790	son00790	Folate biosynthesis	30	-0.149639	-0.482367	0.994536	0.994536	0.964912	1392	tags=37%, list=32%, signal=25%	SO_2503/SO_3067/SO_4451/SO_3646/SO_2501/SO_1291/SO_1608/SO_4254/SO_4452/SO_2921/SO_3050
son01110	son01110	Biosynthesis of secondary metabolites	285	-0.154991	-0.717163	1	1	0.964912	996	tags=21%, list=23%, signal=17%	SO_0617/SO_3079/SO_1538/SO_3070/SO_2903/SO_2646/SO_0567/SO_0287/SO_4345/SO_4344/SO_1800/SO_0049/SO_3471/SO_2262/SO_1683/SO_4136/SO_4672/SO_3554/SO_0027/SO_2779/SO_4245/SO_2404/SO_3354/SO_3834/SO_0779/SO_3348/SO_0292/SO_0275/SO_3414/SO_0602/SO_1677/SO_3293/SO_0770/SO_1290/SO_2644/SO_2761/SO_0616/SO_2019/SO_2296/SO_3437/SO_3466/SO_4199/SO_1879/SO_0512/SO_2350/SO_1902/SO_3533/SO_1633/SO_2260/SO_2347…
son03030	son03030	DNA replication	17	0.0981405	0.279426	1	1	0.964912	1847	tags=41%, list=42%, signal=24%	SO_1643/SO_2855/SO_2013/SO_1172/SO_1644/SO_2896/SO_4669
son03430	son03430	Mismatch repair	22	0.135286	0.414803	1	1	0.964912	1548	tags=36%, list=35%, signal=24%	SO_0690/SO_3431/SO_2855/SO_0289/SO_2013/SO_1172/SO_3294/SO_1644
son01240	son01240	Biosynthesis of cofactors	145	0.141476	0.629639	1	1	0.964912	1058	tags=22%, list=24%, signal=17%	SO_2444/SO_4449/SO_0777/SO_4413/SO_2410/SO_4724/SO_3728/SO_0025/SO_4315/SO_4723/SO_3804/SO_1039/SO_0131/SO_2737/SO_4382/SO_0142/SO_4687/SO_0778/SO_2440/SO_4574/SO_0830/SO_1161/SO_0468/SO_0806/SO_1142/SO_3923/SO_4380/SO_2740/SO_2592/SO_3464/SO_4255/SO_1321
